# Supplementary material for: Responses to the Islamic headscarf in everyday interactions depend on sex and locale: A field experiment in the metros of Brussels, Paris, and Vienna on helping and involvement behaviors
Source: PLoS One. 2021 Jul 29;16(7):e0254927. doi: 10.1371/journal.pone.0254927 (PMC8321112; doi:10.1371/journal.pone.0254927)
Supplement: S2 File — (ZIP) [file pone.0254927.s002.zip]

Archive with 23 entries (18 files):
- data and models/
- data and models/1_helpingOutgroup.R
- __MACOSX/
- __MACOSX/data and models/
- __MACOSX/data and models/._1_helpingOutgroup.R
- data and models/2_distanceOutgroup.R
- __MACOSX/data and models/._2_distanceOutgroup.R
- data and models/3_eyeContactORSpeechDurationOutgroup.R
- __MACOSX/data and models/._3_eyeContactORSpeechDurationOutgroup.R
- data and models/BruParVie_FileReligion.csv
- data and models/BruParVieDistance.csv
- __MACOSX/data and models/._BruParVieDistance.csv
- data and models/BruParVieGazeSpeech.csv
- __MACOSX/data and models/._BruParVieGazeSpeech.csv
- data and models/BruParVieHelping.csv
- __MACOSX/data and models/._BruParVieHelping.csv
- posterior distributions Ingroup favoritism/
- posterior distributions Ingroup favoritism/PostDistDistanceOutgroup.csv
- __MACOSX/posterior distributions Ingroup favoritism/
- __MACOSX/posterior distributions Ingroup favoritism/._PostDistDistanceOutgroup.csv
- posterior distributions Ingroup favoritism/PostDistEyeContactOutgroup.csv
- posterior distributions Ingroup favoritism/PostDistHelpingOutgroup.csv
- posterior distributions Ingroup favoritism/PostDistSpeakingTimeOutgroup.csv
