# Supplementary material for: Responses to the Islamic headscarf in everyday interactions depend on sex and locale: A field experiment in the metros of Brussels, Paris, and Vienna on helping and involvement behaviors
Source: PLoS One. 2021 Jul 29;16(7):e0254927. doi: 10.1371/journal.pone.0254927 (PMC8321112; doi:10.1371/journal.pone.0254927)
Supplement: S2 File — (ZIP) [file pone.0254927.s002.zip › data and models/BruParVie_FileReligion.csv]

	id	religion
1	B002	NA
2	B003	NA
3	B004	NA
4	B005	NA
5	B006	NA
6	B008	NA
7	B009	NA
8	B010	3. Muslim
9	B011	NA
10	B012	NA
11	B013	NA
12	B014	NA
13	B015	NA
14	B016	NA
15	B017	NA
16	B018	NA
17	B019	NA
18	B020	NA
19	B022	NA
20	B023	NA
21	B024	NA
22	B026	NA
23	B028	3. Muslim
24	B029	NA
25	B030	NA
26	B032	NA
27	B034	NA
28	B035	NA
29	B036	NA
30	B037	NA
31	B039	4. Other
32	B041	NA
33	B042	NA
34	B044	NA
35	B046	NA
36	B047	NA
37	B048	1. None
38	B049	NA
39	B050	2. Christian
40	B051	NA
41	B052	NA
42	B053	NA
43	B054	NA
44	B055	3. Muslim
45	B057	NA
46	B058	1. None
47	B060	3. Muslim
48	B061	NA
49	B062	NA
50	B063	NA
51	B064	NA
52	B065	NA
53	B066	NA
54	B067	NA
55	B068	NA
56	B069	NA
57	B070	NA
58	B071	NA
59	B072	NA
60	B074	1. None
61	B076	2. Christian
62	B077	NA
63	B079	NA
64	B080	2. Christian
65	B081	1. None
66	B082	2. Christian
67	B083	NA
68	B085	NA
69	B086	1. None
70	B087	NA
71	B089	NA
72	B090	NA
73	B091	NA
74	B092	2. Christian
75	B093	NA
76	B094	NA
77	B095	NA
78	B096	2. Christian
79	B097	NA
80	B098	1. None
81	B099	NA
82	B100	NA
83	B102	NA
84	B103	NA
85	B104	NA
86	B105	NA
87	B106	1. None
88	B107	NA
89	B108	NA
90	B109	1. None
91	B112	NA
92	B115	NA
93	B116	NA
94	B117	NA
95	B118	1. None
96	B119	NA
97	B120	NA
98	B121	NA
99	B122	1. None
100	B123	NA
101	B124	NA
102	B127	NA
103	B128	NA
104	B129	NA
105	B130	NA
106	B131	3. Muslim
107	B132	NA
108	B133	NA
109	B134	NA
110	B135	1. None
111	B136	NA
112	B137	3. Muslim
113	B138	2. Christian
114	B139	NA
115	B140	NA
116	B141	3. Muslim
117	B143	NA
118	B144	1. None
119	B145	1. None
120	B146	NA
121	B147	3. Muslim
122	B148	NA
123	B149	NA
124	B150	NA
125	B151	NA
126	B152	1. None
127	B153	3. Muslim
128	B154	NA
129	B155	1. None
130	B156	1. None
131	B157	3. Muslim
132	B158	3. Muslim
133	B159	3. Muslim
134	B160	1. None
135	B161	2. Christian
136	B163	NA
137	B164	1. None
138	B166	1. None
139	B167	1. None
140	B168	NA
141	B169	NA
142	B170	NA
143	B171	NA
144	B172	NA
145	B173	1. None
146	B174	2. Christian
147	B175	1. None
148	B176	3. Muslim
149	B178	NA
150	B179	1. None
151	B180	NA
152	B181	NA
153	B182	NA
154	B183	1. None
155	B184	3. Muslim
156	B187	2. Christian
157	B188	1. None
158	B189	2. Christian
159	B190	2. Christian
160	B191	NA
161	B192	2. Christian
162	B194	NA
163	B195	NA
164	B196	NA
165	B197	1. None
166	B198	2. Christian
167	B199	2. Christian
168	B200	2. Christian
169	B201	NA
170	B202	NA
171	B203	NA
172	B204	2. Christian
173	B205	3. Muslim
174	B206	NA
175	B207	3. Muslim
176	B208	NA
177	B209	1. None
178	B210	1. None
179	B211	NA
180	B212	NA
181	B213	2. Christian
182	B214	2. Christian
183	B215	NA
184	B216	2. Christian
185	B217	NA
186	B218	2. Christian
187	B219	1. None
188	B221	NA
189	B222	NA
190	B223	NA
191	B224	NA
192	B225	1. None
193	B226	3. Muslim
194	B228	1. None
195	B229	1. None
196	B230	2. Christian
197	B231	3. Muslim
198	B232	2. Christian
199	B233	1. None
200	B234	2. Christian
201	B236	2. Christian
202	B237	3. Muslim
203	B238	NA
204	B239	NA
205	B240	2. Christian
206	B241	1. None
207	B242	NA
208	B244	NA
209	B245	1. None
210	B246	2. Christian
211	B247	2. Christian
212	B248	2. Christian
213	B249	1. None
214	B250	2. Christian
215	B251	NA
216	B252	NA
217	B254	1. None
218	B255	NA
219	B256	1. None
220	B257	NA
221	B258	NA
222	B261	NA
223	B263	1. None
224	B264	NA
225	B265	3. Muslim
226	B266	NA
227	B267	NA
228	B268	NA
229	B269	2. Christian
230	B270	2. Christian
231	B271	2. Christian
232	B272	1. None
233	B273	1. None
234	B274	1. None
235	B275	2. Christian
236	B276	3. Muslim
237	B277	1. None
238	B278	3. Muslim
239	B279	1. None
240	B280	1. None
241	B281	1. None
242	B282	NA
243	B283	1. None
244	B284	NA
245	B285	1. None
246	B286	1. None
247	B287	1. None
248	B288	NA
249	B289	2. Christian
250	B290	2. Christian
251	B292	1. None
252	B293	NA
253	B294	NA
547	V_ 2	NA
548	V_ 3	4. Other
549	V_ 4	2. Christian
550	V_ 5	2. Christian
551	V_ 6	NA
552	V_ 7	2. Christian
553	V_ 8	2. Christian
554	V_ 9	2. Christian
555	V_ 10	1. None
556	V_ 11	2. Christian
557	V_ 12	1. None
558	V_ 13	2. Christian
559	V_ 14	3. Muslim
560	V_ 15	2. Christian
561	V_ 16	2. Christian
562	V_ 18	NA
563	V_ 19	2. Christian
564	V_ 20	1. None
565	V_ 21	2. Christian
566	V_ 22	NA
567	V_ 23	2. Christian
568	V_ 25	NA
569	V_ 26	3. Muslim
570	V_ 27	2. Christian
571	V_ 28	NA
572	V_ 29	2. Christian
573	V_ 58	NA
574	V_ 59	2. Christian
575	V_ 62	2. Christian
576	V_ 63	3. Muslim
577	V_ 65	1. None
578	V_ 66	2. Christian
579	V_ 67	2. Christian
580	V_ 68	NA
581	V_ 71	2. Christian
582	V_ 73	2. Christian
583	V_ 74	2. Christian
584	V_ 75	2. Christian
585	V_ 76	1. None
586	V_ 77	1. None
587	V_ 78	2. Christian
588	V_ 79	1. None
589	V_ 80	2. Christian
590	V_ 81	2. Christian
591	V_ 82	1. None
592	V_ 83	1. None
593	V_ 92	2. Christian
594	V_ 95	1. None
595	V_ 96	2. Christian
596	V_ 99	1. None
597	V_100	2. Christian
598	V_101	NA
599	V_102	2. Christian
600	V_103	1. None
601	V_104	3. Muslim
602	V_105	3. Muslim
603	V_106	2. Christian
604	V_110	2. Christian
605	V_111	2. Christian
606	V_113	1. None
607	V_114	NA
608	V_116	2. Christian
609	V_117	2. Christian
610	V_118	2. Christian
611	V_121	2. Christian
612	V_122	2. Christian
613	V_123	NA
614	V_124	2. Christian
615	V_125	2. Christian
616	V_126	2. Christian
617	V_127	2. Christian
618	V_128	2. Christian
619	V_129	3. Muslim
620	V_130	2. Christian
621	V_132	2. Christian
622	V_133	1. None
623	V_134	2. Christian
624	V_135	1. None
625	V_136	2. Christian
626	V_137	1. None
627	V_139	2. Christian
628	V_140	1. None
629	V_141	2. Christian
630	V_142	1. None
631	V_143	2. Christian
632	V_145	2. Christian
633	V_147	2. Christian
634	V_148	1. None
635	V_149	3. Muslim
636	V_150	2. Christian
637	V_151	1. None
638	V_152	1. None
639	V_153	2. Christian
640	V_154	1. None
641	V_156	1. None
642	V_157	1. None
643	V_158	2. Christian
644	V_159	2. Christian
645	V_160	4. Other
646	V_163	1. None
647	V_166	1. None
648	V_167	2. Christian
649	V_171	1. None
650	V_172	1. None
651	V_173	3. Muslim
652	V_174	3. Muslim
653	V_175	1. None
654	V_176	2. Christian
655	V_178	1. None
656	V_182	1. None
657	V_183	2. Christian
658	V_185	1. None
659	V_186	1. None
660	V_190	1. None
661	V_191	3. Muslim
662	V_194	2. Christian
663	V_195	2. Christian
664	V_196	1. None
665	V_197	1. None
666	V_200	NA
667	V_201	2. Christian
668	V_204	1. None
669	V_205	1. None
670	V_207	NA
671	V_208	1. None
672	V_210	2. Christian
673	V_211	2. Christian
674	V_212	2. Christian
675	V_213	1. None
676	V_214	1. None
677	V_215	1. None
678	V_216	2. Christian
679	V_218	1. None
680	V_219	1. None
681	V_220	2. Christian
682	V_223	3. Muslim
683	V_225	1. None
684	V_226	2. Christian
685	V_227	2. Christian
686	V_228	2. Christian
687	V_229	1. None
688	V_230	1. None
689	V_231	2. Christian
690	V_232	2. Christian
691	V_235	1. None
692	V_237	2. Christian
693	V_239	2. Christian
694	V_241	2. Christian
695	V_242	4. Other
696	V_243	1. None
697	V_244	2. Christian
698	V_245	2. Christian
699	V_250	1. None
700	V_252	NA
701	V_253	NA
702	V_254	1. None
703	V_255	2. Christian
704	V_257	2. Christian
705	V_259	1. None
706	V_261	NA
707	V_262	2. Christian
708	V_263	1. None
709	V_266	2. Christian
710	V_268	1. None
711	V_269	2. Christian
712	V_270	2. Christian
713	V_272	2. Christian
714	V_273	NA
715	V_274	NA
716	V_275	2. Christian
717	V_276	2. Christian
718	V_280	2. Christian
719	V_284	3. Muslim
720	V_285	2. Christian
721	V_286	2. Christian
722	V_287	2. Christian
723	V_289	1. None
724	V_290	2. Christian
725	V_291	2. Christian
726	V_292	3. Muslim
727	V_294	3. Muslim
728	V_295	2. Christian
729	V_296	2. Christian
730	V_298	3. Muslim
731	V_299	2. Christian
732	V_300	NA
733	V_301	1. None
734	V_302	2. Christian
735	V_306	1. None
736	V_307	1. None
737	V_309	1. None
738	V_310	1. None
739	V_311	3. Muslim
740	V_312	1. None
741	V_313	2. Christian
742	V_314	2. Christian
743	V_315	2. Christian
744	V_316	3. Muslim
745	V_318	1. None
746	V_320	1. None
747	V_324	2. Christian
748	V_325	2. Christian
749	V_326	1. None
750	V_327	3. Muslim
751	V_329	1. None
752	V_330	1. None
753	V_332	2. Christian
754	V_333	1. None
755	V_334	2. Christian
756	V_335	1. None
757	V_336	3. Muslim
758	V_337	3. Muslim
759	V_338	2. Christian
760	V_339	3. Muslim
761	V_340	NA
762	V_344	1. None
763	V_347	NA
764	V_348	1. None
765	V_349	1. None
766	V_350	1. None
767	V_351	3. Muslim
768	V_352	2. Christian
769	V_354	2. Christian
770	V_355	NA
771	V_358	2. Christian
772	V_359	2. Christian
773	V_360	2. Christian
774	V_361	2. Christian
775	V_362	2. Christian
776	V_363	1. None
777	V_364	1. None
778	V_366	2. Christian
779	V_367	2. Christian
780	V_368	2. Christian
781	V_369	1. None
782	V_370	1. None
783	V_372	1. None
784	V_373	2. Christian
785	V_375	2. Christian
786	V_376	2. Christian
787	V_383	1. None
788	V_387	1. None
789	V_388	2. Christian
790	V_390	2. Christian
791	V_391	1. None
792	V_394	2. Christian
793	V_395	NA
794	V_396	1. None
795	V_397	2. Christian
796	V_398	2. Christian
797	V_399	1. None
798	V_400	1. None
799	V_401	2. Christian
800	V_402	4. Other
801	V_403	1. None
802	V_404	2. Christian
803	V_405	1. None
804	V_406	2. Christian
805	V_407	3. Muslim
806	V_408	2. Christian
807	V_409	2. Christian
808	V_410	1. None
809	V_412	1. None
810	V_416	NA
811	V_417	2. Christian
812	V_418	2. Christian
813	V_419	NA
814	V_420	1. None
815	V_421	1. None
816	V_422	1. None
817	V_423	2. Christian
818	V_425	2. Christian
819	V_426	2. Christian
820	V_427	NA
821	V_428	1. None
822	V_430	2. Christian
823	V_431	2. Christian
824	V_435	1. None
825	V_441	2. Christian
826	V_442	2. Christian
827	V_443	1. None
828	V_446	2. Christian
829	V_449	2. Christian
830	V_452	2. Christian
831	V_453	NA
832	V_454	2. Christian
833	V_455	1. None
1100	F_001	1. None
2100	M_001	1. None
310	F_002	1. None
410	M_002	2. Christian
510	M_002	2. Christian
6100	M_002	2. Christian
7100	M_002	2. Christian
834	F_003	2. Christian
910	M_003	2. Christian
1010	M_004	3. Muslim
1110	F_004	4. Other
1210	M_005	1. None
1310	F_005	1. None
1410	M_007	2. Christian
1510	F_006	1. None
1610	M_008	2. Christian
1710	F_007	1. None
1810	M_009	1. None
1910	F_008	1. None
2010	F_009	2. Christian
2110	M_010	1. None
2210	F_010	1. None
2310	M_011	1. None
2410	F_011	1. None
2510	M_012	1. None
2610	M_013	2. Christian
2710	F_012	2. Christian
2810	M_014	2. Christian
2910	F_013	2. Christian
304	M_015	1. None
311	F_014	1. None
321	F_015	3. Muslim
331	M_016	1. None
341	F_016	2. Christian
351	M_017	1. None
361	F_017	1. None
371	M_018	1. None
381	M_019	1. None
391	F_018	1. None
401	M_020	1. None
411	F_019	3. Muslim
421	M_021	1. None
431	F_020	1. None
441	M_022	2. Christian
451	F_021	1. None
461	F_022	1. None
471	M_023	2. Christian
481	M_024	2. Christian
491	F_023	1. None
501	M_025	2. Christian
511	F_024	2. Christian
521	M_026	2. Christian
531	F_025	1. None
541	F_026	2. Christian
5510	M_027	3. Muslim
5610	F_027	1. None
5710	M_028	2. Christian
5810	F_028	3. Muslim
5910	M_029	1. None
6010	F_029	1. None
6110	M_030	4. Other
6210	F_030	2. Christian
6310	M_031	2. Christian
6410	F_031	1. None
6510	M_032	2. Christian
6610	F_032	1. None
6710	M_033	2. Christian
6810	F_033	1. None
6910	M_034	4. Other
7010	F_034	1. None
7110	F_035	2. Christian
7210	M_035	1. None
7310	F_036	1. None
7410	M_036	1. None
7510	F_037	1. None
7610	M_037	3. Muslim
7710	F_038	2. Christian
7810	M_038	2. Christian
7910	F_039	4. Other
8010	M_039	2. Christian
8110	F_040	1. None
8210	M_040	1. None
835	F_041	1. None
841	M_041	1. None
851	M_042	2. Christian
861	F_043	1. None
871	F_044	2. Christian
881	M_043	2. Christian
891	F_045	1. None
901	F_046	1. None
911	F_047	2. Christian
921	F_048	2. Christian
931	M_044	2. Christian
941	F_049	1. None
951	M_045	2. Christian
961	F_050	1. None
971	M_046	1. None
981	F_051	1. None
991	M_047	2. Christian
1001	F_052	1. None
1011	M_048	2. Christian
1021	F_053	1. None
1031	M_049	2. Christian
1041	F_054	3. Muslim
1051	M_050	1. None
1061	F_055	3. Muslim
1071	M_051	1. None
1081	M_051	1. None
1091	M_051	1. None
1101	M_051	1. None
1111	F_056	1. None
1121	M_052	2. Christian
1131	F_057	1. None
1141	F_058	3. Muslim
1151	M_053	2. Christian
1161	F_059	1. None
1171	M_054	2. Christian
1181	F_060	2. Christian
1191	F_061	1. None
1201	M_055	1. None
1211	F_062	1. None
1221	M_056	1. None
1231	F_063	1. None
1241	F_064	2. Christian
1251	M_057	2. Christian
1261	F_065	2. Christian
1271	M_058	2. Christian
1281	M_059	1. None
1291	F_066	4. Other
1301	M_060	1. None
1311	F_067	2. Christian
1321	M_061	1. None
1331	F_068	3. Muslim
1341	M_062	1. None
1351	M_063	1. None
1361	F_069	2. Christian
1371	M_064	2. Christian
1381	F_070	3. Muslim
1391	M_065	2. Christian
1401	F_071	2. Christian
1411	M_066	2. Christian
1421	F_072	2. Christian
1431	M_067	1. None
1441	F_073	1. None
1451	F_074	3. Muslim
1461	M_068	2. Christian
1471	F_075	3. Muslim
1481	M_069	1. None
1491	F_076	1. None
1501	M_070	2. Christian
1511	M_071	1. None
1521	F_077	3. Muslim
1531	M_072	2. Christian
1541	F_078	3. Muslim
1551	M_073	1. None
1561	F_079	3. Muslim
1571	F_080	4. Other
1581	M_074	3. Muslim
1591	F_081	1. None
1601	M_075	1. None
1611	F_082	1. None
1621	M_076	1. None
1631	M_077	2. Christian
1641	F_084	NA
1651	M_078	1. None
1661	F_085	1. None
1671	F_086	1. None
1681	M_079	2. Christian
1691	F_087	1. None
1701	M_080	1. None
1711	F_088	1. None
1721	M_081	1. None
1731	F_089	2. Christian
1741	M_082	2. Christian
1751	M_083	1. None
1761	F_090	1. None
1771	F_091	3. Muslim
1781	M_084	1. None
1791	F_092	1. None
1801	M_085	2. Christian
1811	F_093	2. Christian
1821	M_086	2. Christian
1831	F_094	1. None
1841	M_087	3. Muslim
1851	F_095	1. None
1861	M_088	2. Christian
1871	F_096	1. None
1881	M_089	3. Muslim
1891	F_097	3. Muslim
1901	M_090	2. Christian
1911	F_098	1. None
1921	M_091	1. None
1931	F_099	2. Christian
1941	M_092	1. None
1951	F_100	3. Muslim
1961	M_093	1. None
1971	F_101	2. Christian
1981	M_094	1. None
1991	F_102	NA
2001	M_095	1. None
2011	F_103	1. None
2021	M_096	1. None
2031	F_104	1. None
2041	M_097	1. None
2051	F_105	1. None
2061	M_098	1. None
2071	M_099	1. None
2081	F_106	4. Other
2091	M_100	1. None
2101	M_101	2. Christian
2111	F_107	1. None
2121	M_102	2. Christian
2131	F_108	2. Christian
2141	F_109	4. Other
2151	M_103	1. None
2161	F_110	1. None
2171	M_104	1. None
2181	F_111	1. None
2191	M_105	1. None
2201	M_105	1. None
2211	M_105	1. None
2221	M_105	1. None
2231	M_106	1. None
2241	M_107	1. None
2251	F_113	2. Christian
2261	M_108	4. Other
2271	F_114	1. None
2281	M_109	NA
2291	F_115	1. None
2301	F_116	1. None
2311	M_110	2. Christian
2321	F_117	2. Christian
2331	M_111	3. Muslim
2341	F_118	1. None
2351	M_112	1. None
2361	F_119	1. None
2371	F_119	1. None
2381	F_119	1. None
2391	F_119	1. None
2401	M_113	1. None
2411	M_114	1. None
2421	F_120	1. None
2431	M_115	2. Christian
2441	F_121	1. None
2451	M_116	2. Christian
2461	F_122	1. None
2471	M_118	1. None
2481	F_124	1. None
2491	M_119	2. Christian
2501	F_125	1. None
2511	M_120	2. Christian
2521	F_126	3. Muslim
2531	M_121	1. None
254	F_127	3. Muslim
255	M_122	2. Christian
256	M_123	NA
257	F_128	NA
258	M_124	1. None
259	F_129	1. None
260	M_125	1. None
261	M_126	1. None
262	F_130	1. None
263	M_127	2. Christian
264	F_131	3. Muslim
265	F_132	1. None
266	M_128	1. None
267	F_133	2. Christian
268	M_129	2. Christian
269	F_134	1. None
270	M_130	1. None
271	F_135	1. None
272	M_131	1. None
273	M_132	1. None
274	F_136	1. None
275	M_133	2. Christian
276	M_134	2. Christian
277	F_137	1. None
278	M_135	1. None
279	F_138	3. Muslim
280	M_136	2. Christian
281	F_139	1. None
282	F_140	1. None
283	M_138	1. None
284	F_141	3. Muslim
285	M_139	NA
286	F_142	1. None
287	M_140	NA
288	F_143	4. Other
289	M_141	4. Other
290	F_144	2. Christian
291	M_142	1. None
292	F_145	2. Christian
293	M_143	3. Muslim
294	F_146	1. None
295	M_144	1. None
296	F_147	3. Muslim
297	M_145	4. Other
298	F_148	4. Other
299	M_146	3. Muslim
300	M_146	3. Muslim
301	M_146	3. Muslim
302	M_146	3. Muslim
303	F_149	1. None
