# Supplementary material for: Responses to the Islamic headscarf in everyday interactions depend on sex and locale: A field experiment in the metros of Brussels, Paris, and Vienna on helping and involvement behaviors
Source: PLoS One. 2021 Jul 29;16(7):e0254927. doi: 10.1371/journal.pone.0254927 (PMC8321112; doi:10.1371/journal.pone.0254927)
Supplement: S2 File — (ZIP) [file pone.0254927.s002.zip › data and models/BruParVieGazeSpeech.csv]

	X.1	File	eduGroup	X	site	sex	cond	age	dist_cm	step_n	pla	faf	pla_A	A	pla_P	P	ov	sil	ageD	ageGroup	gr	sp	di	gr.c	sp.c	di.c
1	1	B002	Bru.f.edu3	1	Bru	f	0	28	75.4585152838428	3	15850	28150	10210	16155	7200	12000	3460	3455	age2	age2	0.632002476013618	0.426287744227353	75.4585152838428	-0.0557183513477681	0.0745668484371945	-7.66161048442338
3	3	B004	Bru.f.edu2	3	Bru	f	0	23	99.1150442477876	6	17640	23210	10640	12405	4150	8270	1790	4325	age1	age1	0.857718661829907	0.356311934510987	99.1150442477876	0.169997834468521	0.00459103872082772	15.9949184795214
4	4	B005	Bru.f.edu3	4	Bru	f	0	29	78.1078439488696	0	10455	13750	7140	7660	3815	6160	1615	1545	age2	age2	0.932114882506527	0.448	78.1078439488696	0.244394055145141	0.0962791042098411	-5.01228181939658
6	6	B008	Bru.f.edu3	6	Bru	f	1	51	87.2280095493782	3	17902	27242	10202	16614	7065	9924	2140	2844	age3	age3	0.614060430961839	0.364290433888848	87.2280095493782	-0.0736603963995468	0.0125695380986892	4.10788378111202
10	10	B012	Bru.f.edu2	10	Bru	f	0	73	83.684962042008	2	8889	11590	7048	7940	1095	2445	NA	1205	age3	age3	0.887657430730479	0.210957722174288	83.684962042008	0.199936603369092	-0.140763173615871	0.564836273741818
11	11	B013	Bru.f.edu2	11	Bru	f	0	58	92.372290217359	2	11750	15450	6170	7810	4955	5820	600	2420	age3	age3	0.790012804097311	0.376699029126214	92.372290217359	0.102291976735925	0.0249781333360547	9.25216444909282
12	12	B014	Bru.f.edu2	12	Bru	f	0	64	80.5081841165888	3	9671	13370	6923	7770	1588	2585	340	3355	age3	age3	0.890990990990991	0.193343305908751	80.5081841165888	0.203270163629605	-0.158377589881408	-2.61194165167738
14	14	B016	Bru.f.edu2	14	Bru	f	1	60	92.9415417212066	6	9785	13990	7090	7560	2675	4955	1460	2935	age3	age3	0.937830687830688	0.354181558255897	92.9415417212066	0.250109860469302	0.00246066246573817	9.82141595294043
15	15	B017	Bru.f.edu2	15	Bru	f	1	75	81.1379310344828	3	25813	39930	13453	17445	8516	14740	440	8185	age3	age3	0.771166523359129	0.369146005509642	81.1379310344828	0.0834456959977425	0.017425109719483	-1.98219473378337
18	18	B020	Bru.f.edu2	18	Bru	f	1	21	67.5201750919267	1	7880	20390	5600	9990	1700	8760	1280	2920	age1	age1	0.560560560560561	0.429622363903874	67.5201750919267	-0.127160266800826	0.0779014681137155	-15.5999506763395
20	20	B023	Bru.f.edu3	20	Bru	f	1	23	79.9809577337006	4	24071	29060	12390	13895	7353	9125	820	6860	age1	age1	0.891687657430731	0.314005505849966	79.9809577337006	0.203966830069344	-0.0377153899401933	-3.13916803456557
22	22	B026	Bru.f.edu2	22	Bru	f	1	75	67.0967741935484	1	8085	14120	6245	8740	3160	5725	1595	1250	age3	age3	0.714530892448513	0.405453257790368	67.0967741935484	0.0268100650871264	0.0537323620002094	-16.0233515747178
24	24	B029	Bru.f.edu2	24	Bru	f	0	45	55.1428571428571	0	15038	17960	8538	9428	6780	8217	2757	3072	age3	age3	0.90560033941451	0.457516703786192	55.1428571428571	0.217879512053124	0.105795807996033	-27.9772686254091
26	26	B032	Bru.f.edu2	26	Bru	f	0	27	96.7264280864292	3	6830	12870	3362	9402	1382	3225	2127	2370	age2	age2	0.357583492873857	0.250582750582751	96.7264280864292	-0.33013733448753	-0.101138145207408	13.606302318163
27	27	B034	Bru.f.edu2	27	Bru	f	0	79	68.3414634146341	1	9970	29870	6160	15565	3545	14230	3205	3280	age3	age3	0.395759717314488	0.476397723468363	68.3414634146341	-0.291961110046899	0.124676827678204	-14.7786623536321
30	30	B037	Bru.f.edu1	30	Bru	f	1	19	64.4303190275808	4	12086	19800	7083	11970	4471	8765	3545	2610	age1	age1	0.591729323308271	0.442676767676768	64.4303190275808	-0.0959915040531155	0.0909558718866088	-18.6898067406854
32	32	B041	Bru.f.edu2	32	Bru	f	1	16	83.2978723404255	2	6576	12600	4160	7055	1601	3360	NA	2185	age1	age1	0.589652728561304	0.266666666666667	83.2978723404255	-0.0980680988000822	-0.0850542291234923	0.177746572159322
33	33	B042	Bru.f.edu1	33	Bru	f	0	19	88.5577228096275	1	12420	18930	7361	10826	3288	5516	223	2811	age1	age1	0.679937188250508	0.291389329107237	88.5577228096275	-0.00778363911087809	-0.0603315666829217	5.43759704136133
36	36	B047	Bru.f.edu3	36	Bru	f	0	32	82.0314783840257	8	NA	NA	NA	8340	NA	5115	2690	35	age2	age2	0.687720827361386	0.351720895790159	82.0314783840257	0	0	-1.08864738424047
37	37	B048	Bru.f.edu3	37	Bru	f	0	34	NA	2	9090	15900	7135	7245	740	6940	NA	1715	age2	age2	0.984817115251898	0.436477987421384	83.1201257682662	0.297096287890512	0.0847570916312247	0
39	39	B050	Bru.f.edu1	39	Bru	f	1	17	91.8248175182482	2	8825	17280	6455	7865	1185	4650	260	5025	age1	age1	0.820724729815639	0.269097222222222	91.8248175182482	0.133003902454253	-0.0826236735679367	8.70469174998202
42	42	B053	Bru.f.edu2	42	Bru	f	1	45	94.7465127695488	4	10545	13320	7265	7475	1895	2980	NA	2865	age3	age3	0.97190635451505	0.223723723723724	94.7465127695488	0.284185527153664	-0.127997172066435	11.6263870012826
45	45	B057	Bru.f.edu1	45	Bru	f	0	65	82.9197080291971	3	NA	NA	NA	9190	NA	7335	25	8960	age3	age3	0.687720827361386	0.351720895790159	82.9197080291971	0	0	-0.200417739069081
46	46	B058	Bru.f.edu3	46	Bru	f	0	25	76.6265060240964	0	5910	12530	3910	8775	2150	4690	2350	1415	age2	age2	0.445584045584046	0.374301675977654	76.6265060240964	-0.242136781777341	0.0225807801874947	-6.49361974416978
48	48	B061	Bru.f.edu2	48	Bru	f	1	45	78.9818181818182	3	NA	NA	NA	13675	NA	10025	1755	3655	age3	age3	0.687720827361386	0.351720895790159	78.9818181818182	0	0	-4.13830758644798
50	50	B063	Bru.f.edu1	50	Bru	f	1	20	86.9968070933896	4	13035	20950	5040	8255	6360	9648	NA	3047	age1	age1	0.610539067231981	0.460525059665871	86.9968070933896	-0.0771817601294056	0.108804163875712	3.87668132512343
51	51	B064	Bru.f.edu2	51	Bru	f	0	60	78.1731411675391	5	24000	36010	8525	16625	15845	18270	2585	3700	age3	age3	0.512781954887218	0.507359066925854	78.1731411675391	-0.174938872474168	0.155638171135695	-4.94698460072708
53	53	B066	Bru.f.edu1	53	Bru	f	0	18	89.6901938472908	7	7360	12900	3720	8140	3395	5065	1085	780	age1	age1	0.457002457002457	0.392635658914729	89.6901938472908	-0.230718370358929	0.0409147631245698	6.57006807902462
54	54	B067	Bru.f.edu2	54	Bru	f	0	65	96.7883067904432	5	18650	30720	8955	10230	10600	20555	2005	1940	age3	age3	0.875366568914956	0.669108072916667	96.7883067904432	0.18764574155357	0.317387177126508	13.668181022177
57	57	B070	Bru.f.edu3	57	Bru	f	1	23	72.7987103557917	0	1920	22040	970	10180	355	7450	1150	5560	age1	age1	0.0952848722986248	0.338021778584392	72.7987103557917	-0.592435955062761	-0.0136991172057669	-10.3214154124745
58	58	B071	Bru.f.edu2	58	Bru	f	1	40	83.8100558659218	6	10680	14460	7760	9060	3340	5790	650	260	age2	age2	0.856512141280353	0.400414937759336	83.8100558659218	0.168791313918967	0.0486940419691772	0.689930097655619
59	59	B072	Bru.f.edu2	59	Bru	f	1	33	71.0995019219806	1	14105	31250	7370	14625	4185	9960	85	6750	age2	age2	0.503931623931624	0.31872	71.0995019219806	-0.183789203429762	-0.0330008957901589	-12.0206238462856
61	61	B076	Bru.f.edu3	61	Bru	f	0	27	77.201646090535	0	10384	19780	8032	13850	2422	6160	2460	2230	age2	age2	0.579927797833935	0.311425682507583	77.201646090535	-0.107793029527451	-0.0402952132825755	-5.91847967773118
63	63	B079	Bru.f.edu3	63	Bru	f	1	30	89.3135832864763	8	7795	12590	5435	8005	1085	1505	NA	3080	age2	age2	0.6789506558401	0.119539316918189	89.3135832864763	-0.00877017152128623	-0.23218157887197	6.19345751821012
65	65	B081	Bru.f.edu3	65	Bru	f	1	25	104.169834581749	5	6840	18750	5900	7870	1545	8360	605	3125	age2	age2	0.749682337992376	0.445866666666667	104.169834581749	0.06196151063099	0.0941457708765078	21.0497088134828
67	67	B083	Bru.f.edu3	67	Bru	f	1	28	106.666666666667	5	8230	16920	6485	8040	940	5700	40	3220	age2	age2	0.806592039800995	0.336879432624113	106.666666666667	0.118871212439609	-0.0148414631660455	23.5465408984008
68	68	B085	Bru.f.edu1	68	Bru	f	0	33	87.2093023255814	2	8695	15400	5855	9310	3370	6065	2035	2060	age2	age2	0.628893662728249	0.393831168831169	87.2093023255814	-0.058827164633137	0.0421102730410099	4.08917655731523
69	69	B086	Bru.f.edu1	69	Bru	f	0	19	94.2325794675802	3	10820	11020	8535	8735	1975	1975	140	450	age1	age1	0.977103606182026	0.179219600725953	94.2325794675802	0.28938277882064	-0.172501295064206	11.112453699314
72	72	B090	Bru.f.edu2	72	Bru	f	0	40	93.8333333333333	4	9810	19320	8745	12965	3855	10585	4985	755	age2	age2	0.674508291554184	0.54787784679089	93.8333333333333	-0.0132125358072018	0.196156951000731	10.7132075650671
74	74	B092	Bru.f.edu3	74	Bru	f	0	46	88.4936573157169	6	5990	16260	4945	10125	300	6970	2515	1680	age3	age3	0.488395061728395	0.428659286592866	88.4936573157169	-0.199325765632991	0.076938390802707	5.37353154745072
76	76	B094	Bru.f.edu1	76	Bru	f	1	52	73.3240994763239	4	11880	22240	8300	13370	2470	8375	2975	3470	age3	age3	0.620792819745699	0.376573741007194	73.3240994763239	-0.0669280076156868	0.0248528452170353	-9.79602629194228
78	78	B096	Bru.f.edu3	78	Bru	f	1	49	80.5084745762712	2	11725	19130	5933	9638	3620	6480	1770	4782	age3	age3	0.6155841460884	0.338734971249347	80.5084745762712	-0.0721366812729861	-0.0129859245408123	-2.61165119199498
79	79	B097	Bru.f.edu2	79	Bru	f	1	40	106.699127418569	6	12900	25090	7990	10690	6610	14395	2340	2345	age2	age2	0.747427502338634	0.573734555599841	106.699127418569	0.059706674977248	0.222013659809682	23.5790016503028
80	80	B098	Bru.f.edu3	80	Bru	f	0	50	73.9695764281603	2	13725	28362	9736	12636	4636	11398	3431	7759	age3	age3	0.770496992719215	0.401875749241943	73.9695764281603	0.0827761653578287	0.0501548534517846	-9.15054934010588
82	82	B100	Bru.f.edu1	82	Bru	f	0	22	115.3	5	6470	8640	5635	6555	1120	1380	310	1015	age1	age1	0.859649122807018	0.159722222222222	115.3	0.171928295445631	-0.191998673567937	32.1798742317338
84	84	B103	Bru.f.edu2	84	Bru	f	0	75	NA	3	5260	11010	4180	7985	710	2580	1100	1545	age3	age3	0.523481527864746	0.23433242506812	83.1201257682662	-0.16423929949664	-0.117388470722039	0
86	86	B105	Bru.f.edu3	86	Bru	f	1	42	86.7662487293394	3	10710	15180	7160	8670	4080	7360	1375	525	age2	age2	0.825836216839677	0.484848484848485	86.7662487293394	0.138115389478291	0.133127589058326	3.64612296107322
87	87	B106	Bru.f.edu2	87	Bru	f	1	20	61.5816326530612	1	10680	17730	8665	9155	1600	5715	400	3260	age1	age1	0.946477334789732	0.322335025380711	61.5816326530612	0.258756507428346	-0.0293858704094482	-21.538493115205
89	89	B108	Bru.f.edu1	89	Bru	f	1	15	89.5817843866171	1	9051	16185	5685	9895	1920	5745	1600	2145	age1	age1	0.574532592218292	0.354958294717331	89.5817843866171	-0.113188235143094	0.00323739892717195	6.46165861835092
90	90	B109	Bru.f.edu3	90	Bru	f	1	27	66.6208108355187	0	10059	15534	7288	9390	4072	7179	1457	422	age2	age2	0.776144834930777	0.462147547315566	66.6208108355187	0.0884240075693913	0.110426651525407	-16.4993149327475
93	93	B116	Bru.f.edu2	93	Bru	f	1	50	86.2078987089718	3	3370	15940	3205	9815	535	6200	3045	2970	age3	age3	0.326541008660214	0.388958594730238	86.2078987089718	-0.361179818701172	0.0372376989400795	3.08777294070562
96	96	B119	Bru.f.edu2	96	Bru	f	0	45	98.7561462322944	1	13780	21330	8715	11230	5635	10235	3390	3255	age3	age3	0.776046304541407	0.479840600093765	98.7561462322944	0.0883254771800208	0.128119704303606	15.6360204640282
98	98	B121	Bru.f.edu2	98	Bru	f	0	21	97.6829229046858	4	10485	13760	6925	8275	1455	2900	NA	2585	age1	age1	0.836858006042296	0.210755813953488	97.6829229046858	0.14913717868091	-0.140965081836671	14.5627971364196
101	101	B124	Bru.f.edu2	101	Bru	f	1	27	87.4946604998371	2	10445	17150	8075	9090	1320	4690	660	4030	age2	age2	0.888338833883388	0.273469387755102	87.4946604998371	0.200618006522002	-0.0782515080350569	4.37453473157092
104	104	B129	Bru.f.edu3	104	Bru	f	1	27	NA	4	14015	20980	9295	11560	8325	11385	4030	2065	age2	age2	0.804065743944637	0.542659675881792	83.1201257682662	0.116344916583251	0.190938780091633	0
107	107	B132	Bru.f.edu1	107	Bru	f	1	23	65.3524590163934	1	9860	15680	6557	10294	2775	5261	2113	2238	age1	age1	0.636972993977074	0.335522959183673	65.3524590163934	-0.0507478333843121	-0.0161979366064854	-17.7676667518728
109	109	B134	Bru.f.edu1	109	Bru	f	1	23	84.736192118432	0	8205	14520	7165	9810	1385	4413	1608	1905	age1	age1	0.730377166156983	0.303925619834711	84.736192118432	0.0426563387955965	-0.0477952759554482	1.61606635016582
111	111	B136	Bru.f.edu2	111	Bru	f	0	30	70.9774436090226	1	9805	12520	8281	8911	2287	4157	1000	452	age2	age2	0.92930086410055	0.33202875399361	70.9774436090226	0.241580036739164	-0.0196921417965487	-12.1426821592436
113	113	B138	Bru.f.edu1	113	Bru	f	0	22	85.6224899598394	2	9790	15400	8060	8990	2915	5200	1220	2430	age1	age1	0.896551724137931	0.337662337662338	85.6224899598394	0.208830896776545	-0.0140585581278213	2.50236419157322
115	115	B140	Bru.f.edu1	115	Bru	f	1	47	78.8034188034188	0	10057	15047	8323	9513	3209	7710	2187	11	age3	age3	0.874908020603385	0.512394497241975	78.8034188034188	0.187187193241999	0.160673601451816	-4.31670696484738
116	116	B141	Bru.f.edu1	116	Bru	f	1	31	78.7772925764192	0	10380	15010	7210	8690	3085	5940	1345	1725	age2	age2	0.829689298043728	0.395736175882745	78.7772925764192	0.141968470682342	0.0440152800925859	-4.34283319184698
120	120	B146	Bru.f.edu2	120	Bru	f	1	30	79.2110012312014	4	5180	15400	4033	12451	3783	6801	4637	785	age2	age2	0.323909726126416	0.441623376623377	79.2110012312014	-0.363811101234971	0.0899024808332177	-3.90912453706478
121	121	B147	Bru.f.edu1	121	Bru	f	0	32	83.4285714285714	8	8100	33390	7344	12431	2036	22354	4187	2792	age2	age2	0.590781111736787	0.669481880802635	83.4285714285714	-0.0969397156245991	0.317760985012477	0.308445660305225
123	123	B149	Bru.f.edu2	123	Bru	f	0	16	83.2520325203252	2	7920	13435	6740	10615	2035	4165	2450	1105	age1	age1	0.634950541686293	0.310011164867882	83.2520325203252	-0.0527702856750932	-0.0417097309222765	0.131906752059024
124	124	B150	Bru.f.edu2	124	Bru	f	0	27	70.5426356589147	1	16190	22370	11510	12670	2860	5140	570	5130	age2	age2	0.908445146014207	0.229772016092982	70.5426356589147	0.220724318652821	-0.121948879697177	-12.5774901093515
127	127	B153	Bru.f.edu1	127	Bru	f	1	21	84.3438750961706	1	9370	23510	5710	11065	2195	6330	NA	6115	age1	age1	0.516041572525983	0.269247128881327	84.3438750961706	-0.171679254835403	-0.0824737669088318	1.22374932790443
130	130	B156	Bru.f.edu3	130	Bru	f	0	23	100.130921773416	4	16515	18980	9850	11240	8645	10755	3525	510	age1	age1	0.876334519572954	0.566649104320337	100.130921773416	0.188613692211568	0.214928208530178	17.0107960051498
132	132	B158	Bru.f.edu1	132	Bru	f	0	19	83.7246963562753	9	7460	13160	6215	8535	1730	4740	2070	1955	age1	age1	0.728178090216755	0.360182370820669	83.7246963562753	0.0404572628553683	0.00846147503050976	0.604570588009125
134	134	B160	Bru.f.edu3	134	Bru	f	0	58	57.7341226119836	0	12875	16150	10025	11735	4880	7590	4215	1040	age3	age3	0.854282062207073	0.469969040247678	57.7341226119836	0.166561234845687	0.118248144457519	-25.3860031562826
135	135	B161	Bru.f.edu1	135	Bru	f	1	55	69.21875	1	7916	22830	5042	10925	3018	12330	3060	2635	age3	age3	0.461510297482838	0.540078843626807	69.21875	-0.226210529878549	0.188357947836648	-13.9013757682662
136	136	B163	Bru.f.edu2	136	Bru	f	1	22	64.3191278243232	1	10830	13850	8230	9290	700	1610	NA	2950	age1	age1	0.885898815931109	0.116245487364621	64.3191278243232	0.198177988569723	-0.235475408425538	-18.800997943943
140	140	B168	Bru.f.edu2	140	Bru	f	0	31	62.0114942528736	2	8542	16700	6757	8910	386	5630	130	2290	age2	age2	0.758361391694725	0.337125748502994	62.0114942528736	0.0706405643333389	-0.0145951472871649	-21.1086315153926
143	143	B171	Bru.f.edu3	143	Bru	f	1	41	80.0713702709088	6	9409	13900	6003	8323	1639	2660	440	3357	age2	age2	0.721254355400697	0.19136690647482	80.0713702709088	0.0335335280393106	-0.160353989315339	-3.04875549735738
145	145	B173	Bru.f.edu3	145	Bru	f	1	30	85.0476158759196	7	12872	17867	8890	10322	4234	7546	427	426	age2	age2	0.861267196279791	0.422342866737561	85.0476158759196	0.173546368918405	0.070621970947402	1.92749010765343
146	146	B174	Bru.f.edu1	146	Bru	f	0	28	74.6664155652632	7	NA	30610	0	13580	0	15690	3228	4568	age2	age2	0	0.512577589023195	74.6664155652632	-0.687720827361386	0.160856693233036	-8.45371020300298
147	147	B175	Bru.f.edu3	147	Bru	f	0	24	85.6296296296296	8	9145	16610	5818	9413	3435	7083	2698	2812	age1	age1	0.618081376819292	0.426429861529199	85.6296296296296	-0.0696394505420938	0.0747089657390403	2.50950386136343
150	150	B179	Bru.f.edu1	150	Bru	f	0	54	70.2745098039216	2	8630	14290	5065	9685	550	680	NA	3925	age3	age3	0.522973670624677	0.0475857242827152	70.2745098039216	-0.164747156736709	-0.304135171507444	-12.8456159643446
151	151	B180	Bru.f.edu2	151	Bru	f	1	30	75.9943940629444	4	17195	22280	11375	13255	1595	3910	450	5565	age2	age2	0.858166729536024	0.175493716337522	75.9943940629444	0.170445902174638	-0.176227179452636	-7.12573170532178
153	153	B182	Bru.f.edu2	153	Bru	f	1	55	77.9241272320317	2	5330	14550	3610	9895	1440	3670	910	1895	age3	age3	0.364830722587165	0.252233676975945	77.9241272320317	-0.322890104774221	-0.0994872188142139	-5.19599853623448
157	157	B188	Bru.f.edu1	157	Bru	f	1	20	76.0091727144474	10	10555	16570	5960	9080	3430	6305	1325	2510	age1	age1	0.656387665198238	0.38050694025347	76.0091727144474	-0.0313331621631483	0.0287860444633112	-7.11095305381878
160	160	B191	Bru.f.edu2	160	Bru	f	1	25	75.0747157128547	0	21255	23445	13030	13748	6654	6684	1243	4256	age2	age2	0.947774221704975	0.2850927703135	75.0747157128547	0.260053394343589	-0.0666281254766593	-8.04541005541148
162	162	B194	Bru.f.edu2	162	Bru	f	0	22	111.608310873422	4	10060	12105	8613	9918	3706	4684	2762	265	age1	age1	0.868421052631579	0.386947542337877	111.608310873422	0.180700225270193	0.035226646547718	28.4881851051558
163	163	B195	Bru.f.edu1	163	Bru	f	0	25	84.8086551860378	0	10300	14730	7105	9675	3700	4070	715	1700	age2	age2	0.734366925064599	0.276306856754922	84.8086551860378	0.0466460977032133	-0.075414039035237	1.68852941777162
164	164	B196	Bru.f.edu2	164	Bru	f	0	65	68.2236842105263	0	7400	25850	6860	12545	750	8575	1720	6450	age3	age3	0.546831406935034	0.331721470019342	68.2236842105263	-0.140889420426352	-0.0199994257708165	-14.8964415577399
166	166	B198	Bru.f.edu3	166	Bru	f	0	23	120.449117044574	4	12801	17166	8116	9307	4884	6252	1302	2909	age1	age1	0.872031804018481	0.364208318769661	120.449117044574	0.184310976657095	0.0124874229795021	37.3289912763078
167	167	B199	Bru.f.edu2	167	Bru	f	1	65	NA	7	2740	15240	2740	10003	1096	5483	2768	2522	age3	age3	0.273917824652604	0.359776902887139	83.1201257682662	-0.413803002708782	0.00805600709698018	0
168	168	B200	Bru.f.edu2	168	Bru	f	1	25	46.6175813368788	1	11180	14590	8120	9265	2435	3200	NA	2125	age2	age2	0.876416621694549	0.21932830705963	46.6175813368788	0.188695794333163	-0.132392588730529	-36.5025444313874
169	169	B201	Bru.f.edu2	169	Bru	f	0	27	98.7834428150875	1	7435	12520	5550	9490	2145	3055	1045	1020	age2	age2	0.584826132771338	0.244009584664537	98.7834428150875	-0.102894694590048	-0.107711311125622	15.6633170468213
173	173	B205	Bru.f.edu2	173	Bru	f	1	70	84.6482569821554	6	17114	70430	10511	28410	4571	37459	12144	16705	age3	age3	0.369975360788455	0.531861422689195	84.6482569821554	-0.317745466572931	0.180140526899036	1.52813121388922
176	176	B208	Bru.f.edu2	176	Bru	f	1	50	87.7828054298643	3	15210	19590	11250	11520	2670	5230	850	3690	age3	age3	0.9765625	0.266972945380296	87.7828054298643	0.288841672638614	-0.0847479504098628	4.66267966159812
177	177	B209	Bru.f.edu1	177	Bru	f	0	59	77.6425022899716	2	9295	17540	5502	10110	5125	7773	2802	2459	age3	age3	0.544213649851632	0.443158494868871	77.6425022899716	-0.143507177509754	0.0914375990787122	-5.47762347829457
178	178	B210	Bru.f.edu3	178	Bru	f	0	68	103.697215315468	6	9860	14510	7520	10095	4780	7740	3330	5	age3	age3	0.744923229321446	0.53342522398346	103.697215315468	0.0572024019600601	0.181704328193301	20.5770895472018
183	183	B215	Bru.f.edu2	183	Bru	f	0	72	73.4532156700599	13	15710	21050	9565	11505	6550	9900	2070	1715	age3	age3	0.831377661886136	0.470308788598575	73.4532156700599	0.14365683452475	0.118587892808416	-9.66691009820627
185	185	B217	Bru.f.edu2	185	Bru	f	0	60	96.4334880768817	3	12500	27670	7760	14225	2470	9598	1290	5137	age3	age3	0.545518453427065	0.346873870617998	96.4334880768817	-0.142202373934321	-0.00484702517216107	13.3133623086155
186	186	B218	Bru.f.edu1	186	Bru	f	0	31	84.4455371441081	3	10543	12540	7840	8620	1568	1795	605	2730	age2	age2	0.909512761020882	0.143141945773525	84.4455371441081	0.221791933659495	-0.208578950016634	1.32541137584192
188	188	B221	Bru.f.edu2	188	Bru	f	0	13	75.586543726474	0	5388	12250	3263	8043	1853	3945	290	552	age1	age1	0.405694392639562	0.322040816326531	75.586543726474	-0.282026434721824	-0.0296800794636283	-7.53358204179217
190	190	B223	Bru.f.edu2	190	Bru	f	1	19	91.3547254945816	1	12559	16205	7714	9435	3866	4430	NA	2340	age1	age1	0.817594064652888	0.273372415921012	91.3547254945816	0.129873237291502	-0.0783484798691469	8.23459972631542
193	193	B226	Bru.f.edu1	193	Bru	f	0	22	84.7995492286938	2	11190	15600	7605	10055	2315	4335	710	1920	age1	age1	0.756340129288911	0.277884615384615	84.7995492286938	0.0686193019275249	-0.0738362804055435	1.67942346042763
194	194	B228	Bru.f.edu3	194	Bru	f	0	37	88	0	11205	18230	7110	10410	2795	6220	2035	3635	age2	age2	0.68299711815562	0.341195831047724	88	-0.00472370920576659	-0.0105250647424354	4.87987423173382
196	196	B230	Bru.f.edu1	196	Bru	f	1	52	68.9711934156379	4	7930	15410	6460	9600	830	2945	NA	2865	age3	age3	0.672916666666667	0.191109669046074	68.9711934156379	-0.0148041606947195	-0.160611226744085	-14.1489323526283
198	198	B232	Bru.f.edu1	198	Bru	f	1	80	83.7837837837838	8	10994	27034	7784	14521	3841	12759	2916	2670	age3	age3	0.536051236140762	0.471961234001628	83.7837837837838	-0.151669591220625	0.120240338211469	0.663658015517626
200	200	B234	Bru.f.edu2	200	Bru	f	0	22	84.5	4	11540	24580	7298	10573	4705	11678	1680	4009	age1	age1	0.690248746807907	0.475101708706265	84.5	0.00252791944652075	0.123380812916106	1.37987423173382
203	203	B238	Bru.f.edu2	203	Bru	f	0	28	86.3921997456851	3	7584	13934	5221	9395	2611	5412	1024	151	age2	age2	0.555721128259713	0.388402468781398	86.3921997456851	-0.131999699101674	0.0366815729912391	3.27207397741893
204	204	B239	Bru.f.edu2	204	Bru	f	1	19	79.1664225428843	1	14090	19800	9615	10865	2555	4600	140	4475	age1	age1	0.884951679705476	0.232323232323232	79.1664225428843	0.19723085234409	-0.119397663466927	-3.95370322538187
206	206	B241	Bru.f.edu3	206	Bru	f	1	22	94.3522012578616	6	8405	13630	6281	9176	343	1053	NA	3401	age1	age1	0.684503051438535	0.0772560528246515	94.3522012578616	-0.00321777592285089	-0.274464842965507	11.2320754895954
209	209	B245	Bru.f.edu3	209	Bru	f	0	61	81.6363636363636	3	12610	13910	7931	9231	6242	7062	3579	1196	age3	age3	0.859170187411981	0.507692307692308	81.6363636363636	0.171449360050595	0.155971411902149	-1.48376213190258
210	210	B246	Bru.f.edu2	210	Bru	f	0	53	72.7536231884058	0	8770	15230	4965	9690	2480	2715	190	3015	age3	age3	0.512383900928793	0.178266579120158	72.7536231884058	-0.175336926432594	-0.173454316670001	-10.3665025798604
213	213	B249	Bru.f.edu2	213	Bru	f	1	22	100.220460111696	4	10340	14500	7205	11005	1380	1440	NA	2055	age1	age1	0.654702407996365	0.0993103448275862	100.220460111696	-0.0330184193650209	-0.252410550962573	17.1003343434298
214	214	B250	Bru.f.edu2	214	Bru	f	1	62	90.130627424866	4	8855	15330	5478	10046	2265	4662	1783	2405	age3	age3	0.545291658371491	0.304109589041096	90.130627424866	-0.142429168989895	-0.047611306749063	7.01050165659983
216	216	B252	Bru.f.edu2	216	Bru	f	1	25	70.9230769230769	0	NA	20140	0	11250	0	4020	2350	7220	age2	age2	0	0.199602780536246	70.9230769230769	-0.687720827361386	-0.152118115253913	-12.1970488451893
218	218	B255	Bru.f.edu2	218	Bru	f	1	40	73.2857142857143	0	11870	21970	12245	14795	8100	8770	3860	2265	age2	age2	0.827644474484623	0.399180700955849	73.2857142857143	0.139923647123237	0.04745980516569	-9.83441148255187
220	220	B257	Bru.f.edu2	220	Bru	f	0	33	93.341790438849	3	14670	18420	8905	11580	5315	6235	1860	2465	age2	age2	0.768998272884283	0.338490770901194	93.341790438849	0.0812774455228971	-0.0132301248889646	10.2216646705828
222	222	B261	Bru.f.edu2	222	Bru	f	0	18	90.4480749016837	3	6460	21200	4715	10005	1905	10930	2095	2360	age1	age1	0.471264367816092	0.515566037735849	90.4480749016837	-0.216456459545294	0.16384514194569	7.32794913341752
223	223	B263	Bru.f.edu1	223	Bru	f	0	20	76.1413043478261	0	4970	25660	2685	13340	580	5645	680	7355	age1	age1	0.201274362818591	0.219992205767732	76.1413043478261	-0.486446464542795	-0.131728690022427	-6.97882142044008
224	224	B264	Bru.f.edu1	224	Bru	f	1	49	74.393063583815	0	9130	15110	5649	8479	4345	7545	1434	520	age3	age3	0.666234225734167	0.49933818663137	74.393063583815	-0.0214866016272194	0.147617290841211	-8.72706218445117
227	227	B267	Bru.f.edu2	227	Bru	f	1	45	94.6070521165459	3	11725	16330	8183	9463	2534	4819	258	2306	age3	age3	0.864736341540738	0.295101041028781	94.6070521165459	0.177015514179351	-0.0566198547613775	11.4869263482797
228	228	B268	Bru.f.edu2	228	Bru	f	1	20	84.8048030956925	1	11025	15820	8160	9485	1410	1590	NA	4745	age1	age1	0.860305745914602	0.100505689001264	84.8048030956925	0.172584918553216	-0.251215206788895	1.68467732742633
230	230	B270	Bru.f.edu2	230	Bru	f	0	24	86.0240277049387	2	7360	16830	5230	8680	740	6180	400	2370	age1	age1	0.602534562211982	0.367201426024955	86.0240277049387	-0.0851862651494046	0.0154805302347965	2.90390193667253
233	233	B273	Bru.f.edu3	233	Bru	f	0	24	92.2363246223688	2	10520	15140	7340	8930	3158	5458	1325	2077	age1	age1	0.821948488241881	0.360501981505945	92.2363246223688	0.134227660880495	0.00878108571578562	9.11619885410262
234	234	B274	Bru.f.edu2	234	Bru	f	1	60	75.3469423079448	2	21870	34050	10946	17696	10223	17553	4480	3281	age3	age3	0.618557866184448	0.515506607929515	75.3469423079448	-0.0691629611769378	0.163785712139356	-7.77318346032138
237	237	B277	Bru.f.edu3	237	Bru	f	1	30	72.1968941282707	2	16065	29060	11955	14560	3695	13359	1757	2898	age2	age2	0.821085164835165	0.45970406056435	72.1968941282707	0.133364337473779	0.107983164774191	-10.9232316399955
239	239	B279	Bru.f.edu1	239	Bru	f	1	22	78.9884868421053	0	12110	21450	5980	9240	5028	10425	270	2055	age1	age1	0.647186147186147	0.486013986013986	78.9884868421053	-0.040534680175239	0.134293090223827	-4.13163892616087
240	240	B280	Bru.f.edu2	240	Bru	f	1	25	NA	1	13185	17390	9455	12540	2565	3510	940	2280	age2	age2	0.753987240829346	0.201840138010351	83.1201257682662	0.0662664134679599	-0.149880757779808	0
242	242	B282	Bru.f.edu2	242	Bru	f	0	29	73.8578680203046	0	3360	21190	1540	10013	1110	10623	2020	2574	age2	age2	0.153800059922101	0.501321378008495	73.8578680203046	-0.533920767439285	0.149600482218336	-9.26225774796158
244	244	B284	Bru.f.edu3	244	Bru	f	1	33	104.220183486239	2	12370	15790	7105	8715	4910	6970	1395	1500	age2	age2	0.815261044176707	0.441418619379354	104.220183486239	0.127540216815321	0.0896977235891951	21.1000577179728
245	245	B285	Bru.f.edu3	245	Bru	f	1	22	95.4260089686099	1	9290	10910	7091	8711	2770	3060	1315	454	age1	age1	0.814028240156124	0.280476626947754	95.4260089686099	0.126307412794738	-0.0712442688424046	12.3058832003437
246	246	B286	Bru.f.edu2	246	Bru	f	0	30	89.0538922155689	2	10280	13160	7310	8030	2155	2420	310	3020	age2	age2	0.910336239103362	0.183890577507599	89.0538922155689	0.222615411741976	-0.16783031828256	5.93376644730272
248	248	B288	Bru.f.edu2	248	Bru	f	0	34	81.6095440008822	0	10875	15710	7560	9335	1620	2010	NA	4365	age2	age2	0.809855382967327	0.127943984723106	81.6095440008822	0.122134555605941	-0.223776911067053	-1.51058176738398
2	2	B003	Bru.m.edu3	2	Bru	m	0	40	80.1593625498008	0	1680	13400	1240	9160	0	4530	3095	2805	age2	age2	0.135371179039301	0.338059701492537	80.1593625498008	-0.523141259781383	-0.000912072618621806	-12.5707321638768
5	5	B006	Bru.m.edu2	5	Bru	m	1	59	65.6	5	5780	13730	3835	8395	1200	4575	2585	3345	age3	age3	0.456819535437761	0.333211944646759	65.6	-0.201692903382924	-0.00575982946440023	-27.1300947136776
7	7	B009	Bru.m.edu2	7	Bru	m	1	45	96.5343578766128	4	6802	17510	4084	8990	3618	10145	4125	2500	age3	age3	0.454282536151279	0.579383209594517	96.5343578766128	-0.204229902669405	0.240411435483358	3.80426316293524
8	8	B010	Bru.m.edu1	8	Bru	m	1	22	75.0564092129092	2	13445	18070	10500	11630	1100	3665	1305	4080	age1	age1	0.902837489251935	0.202822357498616	75.0564092129092	0.24432505043125	-0.136149416612543	-17.6736855007684
9	9	B011	Bru.m.edu2	9	Bru	m	0	35	77.0031601451239	3	5760	16800	2725	8835	2045	5195	1705	4475	age2	age2	0.308432371250707	0.30922619047619	77.0031601451239	-0.350080067569977	-0.0297455836349687	-15.7269345685537
13	13	B015	Bru.m.edu3	13	Bru	m	1	26	94.7843327988097	2	8455	21710	5608	11123	2535	10310	2078	2355	age1	age1	0.504180526836285	0.474896361123906	94.7843327988097	-0.154331911984399	0.135924587012747	2.05423808513214
16	16	B018	Bru.m.edu2	16	Bru	m	1	54	104	8	7135	12410	5295	9045	2000	5755	2945	555	age3	age3	0.585406301824212	0.463738920225625	104	-0.0731061369964719	0.124767146114465	11.2699052863224
17	17	B019	Bru.m.edu1	17	Bru	m	1	36	77.3459119496855	0	14080	24210	10315	12085	4310	12335	1955	1745	age2	age2	0.853537443111295	0.509500206526229	77.3459119496855	0.195025004290611	0.17052843241507	-15.3841827639921
19	19	B022	Bru.m.edu2	19	Bru	m	0	38	99.5081967213115	10	8710	17900	7140	9250	2635	6900	1700	3450	age2	age2	0.771891891891892	0.385474860335196	99.5081967213115	0.113379453071208	0.0465030862240364	6.77810200763395
21	21	B024	Bru.m.edu2	21	Bru	m	1	75	96.9705604810037	3	NA	NA	NA	8100	NA	2595	1070	4465	age3	age3	0.658512438820684	0.338971774111159	96.9705604810037	0	0	4.24046576732614
23	23	B028	Bru.m.edu2	23	Bru	m	1	26	107.015354493348	6	5000	11640	2860	7739	1205	2338	808	2371	age1	age1	0.369556790282982	0.20085910652921	107.015354493348	-0.288955648537702	-0.13811266758195	14.2852597796704
25	25	B030	Bru.m.edu2	25	Bru	m	0	50	110.233454609912	16	14280	27470	8890	11435	3305	10666	1150	6519	age3	age3	0.777437691298644	0.388278121587186	110.233454609912	0.11892525247796	0.0493063474760269	17.5033598962344
28	28	B035	Bru.m.edu2	28	Bru	m	0	70	82.1610221157405	3	8990	14430	7870	9965	3650	6430	3755	1790	age3	age3	0.789764174611139	0.445599445599446	82.1610221157405	0.131251735790455	0.106627671488286	-10.5690725979371
29	29	B036	Bru.m.edu2	29	Bru	m	1	25	82.5396825396825	3	NA	NA	NA	8693	NA	6523	NA	5494	age1	age1	0.658512438820684	0.338971774111159	82.5396825396825	0	0	-10.1904121739951
31	31	B039	Bru.m.edu3	31	Bru	m	1	53	75.8851064338763	1	NA	NA	NA	17530	NA	27480	5545	6655	age3	age3	0.658512438820684	0.338971774111159	75.8851064338763	0	0	-16.8449882798013
34	34	B044	Bru.m.edu2	34	Bru	m	0	60	78.2069672131148	1	8435	10300	6783	7103	1475	2615	550	1132	age3	age3	0.954948613262002	0.253883495145631	78.2069672131148	0.296436174441318	-0.0850882789655281	-14.5231275005628
35	35	B046	Bru.m.edu3	35	Bru	m	0	28	135.804471207689	2	17315	19980	11653	12733	5729	6949	1156	1454	age2	age2	0.915181025681301	0.347797797797798	135.804471207689	0.256668586860616	0.00882602368663865	43.0743764940114
38	38	B049	Bru.m.edu2	38	Bru	m	1	57	328.093759494635	4	20310	23930	11375	13465	7825	8525	3135	5075	age3	age3	0.84478277014482	0.356247388215629	328.093759494635	0.186270331324136	0.0172756141044698	235.363664780957
40	40	B051	Bru.m.edu3	40	Bru	m	1	31	74.4642857142857	3	9565	20870	6585	7965	2765	10740	870	3035	age2	age2	0.826741996233522	0.51461427886919	74.4642857142857	0.168229557412837	0.175642504758031	-18.2658089993919
41	41	B052	Bru.m.edu2	41	Bru	m	1	20	NA	3	11485	20140	7420	11330	2490	8035	2720	3495	age1	age1	0.654898499558694	0.398957298907646	92.7300947136776	-0.0036139392619905	0.0599855247964873	0
43	43	B054	Bru.m.edu2	43	Bru	m	1	21	56.8149582397626	11	6772	10534	5659	8481	2420	3670	2271	654	age1	age1	0.667256219785403	0.348395671160053	56.8149582397626	0.0087437809647184	0.00942389704889401	-35.915136473915
44	44	B055	Bru.m.edu1	44	Bru	m	0	25	83.0493273542601	4	15481	24010	10648	13065	5169	10200	1425	2170	age1	age1	0.815001913509376	0.424822990420658	83.0493273542601	0.156489474688692	0.0858512163094989	-9.68076735941746
47	47	B060	Bru.m.edu1	47	Bru	m	1	47	90.0230446510449	4	12015	20510	7640	9095	4410	10450	1080	2045	age3	age3	0.840021990104453	0.509507557289127	90.0230446510449	0.181509551283769	0.170535783177968	-2.70705006263266
49	49	B062	Bru.m.edu2	49	Bru	m	1	30	82.2269350433999	6	13650	25082	9500	16932	2126	4249	1592	5493	age2	age2	0.561067800614222	0.169404353719799	82.2269350433999	-0.0974446382064627	-0.16956742039136	-10.5031596702777
52	52	B065	Bru.m.edu1	52	Bru	m	0	48	79.7011221926548	2	10850	12820	7620	7620	4915	5200	2250	2250	age3	age3	1	0.405616224648986	79.7011221926548	0.341487561179316	0.0666444505378268	-13.0289725210228
55	55	B068	Bru.m.edu2	55	Bru	m	0	70	92.8206183835758	4	8265	18910	4770	10610	3565	8465	2735	2570	age3	age3	0.449575871819039	0.447646747752512	92.8206183835758	-0.208936567001646	0.108674973641353	0.0905236698982463
56	56	B069	Bru.m.edu2	56	Bru	m	1	45	99.1934618175052	5	5205	11690	3835	8005	1110	2750	NA	935	age3	age3	0.479075577763898	0.23524379811805	99.1934618175052	-0.179436861056787	-0.10372797599311	6.46336710382764
60	60	B074	Bru.m.edu2	60	Bru	m	0	55	96.8776371308017	4	10356	20863	7642	13071	2630	12158	5406	1040	age3	age3	0.584653048733838	0.582754158078896	96.8776371308017	-0.0738593900868459	0.243782383967736	4.14754241712414
62	62	B077	Bru.m.edu2	62	Bru	m	0	75	64.2794431587517	15	NA	NA	NA	17555	NA	20443	2594	8206	age3	age3	0.658512438820684	0.338971774111159	64.2794431587517	0	0	-28.4506515549259
64	64	B080	Bru.m.edu3	64	Bru	m	1	45	87.258064516129	2	9971	13650	6464	8641	4350	5020	1465	1454	age3	age3	0.74806156694827	0.367765567765568	87.258064516129	0.0895491281275856	0.0287937936544087	-5.47203019754856
66	66	B082	Bru.m.edu1	66	Bru	m	1	24	115.893626734861	6	6565	20100	4845	8535	1285	7230	510	4845	age1	age1	0.567662565905097	0.359701492537313	115.893626734861	-0.0908498729155875	0.0207297184261543	23.1635320211834
70	70	B087	Bru.m.edu2	70	Bru	m	0	20	94.1860465116279	2	8855	14625	6505	9020	2945	6568	1865	902	age1	age1	0.721175166297118	0.449094017094017	94.1860465116279	0.0626627274764333	0.110122242982858	1.45595179795033
71	71	B089	Bru.m.edu2	71	Bru	m	0	70	116.36723011612	3	7020	12670	6008	9503	570	2012	658	1813	age3	age3	0.632221403767231	0.158800315706393	116.36723011612	-0.0262910350534529	-0.180171458404766	23.6371354024424
73	73	B091	Bru.m.edu2	73	Bru	m	0	70	80.8955223880597	1	9540	12750	6831	8580	500	500	NA	3670	age3	age3	0.796153846153846	0.0392156862745098	80.8955223880597	0.137641407333162	-0.299756087836649	-11.8345723256179
75	75	B093	Bru.m.edu2	75	Bru	m	1	25	83.5871305585412	2	13030	14940	8290	9530	5515	5515	1935	1830	age1	age1	0.869884575026233	0.369143239625167	83.5871305585412	0.211372136205549	0.0301714655140082	-9.14296415513635
77	77	B095	Bru.m.edu2	77	Bru	m	1	65	85.0878613853037	8	11420	13410	7960	9020	1600	1900	170	2660	age3	age3	0.882483370288248	0.141685309470544	85.0878613853037	0.223970931467564	-0.197286464640615	-7.64223332837386
81	81	B099	Bru.m.edu2	81	Bru	m	0	50	90.9079288726474	2	16385	22060	10459	11474	5358	7173	1434	4847	age3	age3	0.911539131950497	0.325158658204896	90.9079288726474	0.253026693129813	-0.0138131159062634	-1.82216584103016
83	83	B102	Bru.m.edu2	83	Bru	m	0	21	73.9984839371727	1	11575	16270	8405	10905	3152	5340	1135	1160	age1	age1	0.770747363594681	0.328211432083589	73.9984839371727	0.112234924773997	-0.0107603420275697	-18.7316107765049
85	85	B104	Bru.m.edu2	85	Bru	m	1	73	77.9980127951988	9	10770	25630	7570	13135	2720	10625	1700	3570	age3	age3	0.576322801674914	0.414553257900897	77.9980127951988	-0.0821896371457699	0.0755814837897382	-14.7320819184788
88	88	B107	Bru.m.edu2	88	Bru	m	1	19	69.2955055734838	3	5350	17820	5350	8715	0	4840	NA	4265	age1	age1	0.613884107860011	0.271604938271605	69.2955055734838	-0.0446283309606728	-0.0673668358395542	-23.4345891401938
91	91	B112	Bru.m.edu2	91	Bru	m	0	34	89.2001923391908	8	10510	18790	7595	10821	1725	5838	588	2719	age2	age2	0.701875981887071	0.310697179350718	89.2001923391908	0.0433635430663872	-0.0282745947604407	-3.52990237448675
92	92	B115	Bru.m.edu2	92	Bru	m	1	68	76.6614284181087	1	9170	13260	7350	9720	670	2340	390	1590	age3	age3	0.756172839506173	0.176470588235294	76.6614284181087	0.0976604006854886	-0.162501185875865	-16.0686662955689
94	94	B117	Bru.m.edu2	94	Bru	m	1	37	91.8875502008032	1	7110	16670	4170	8810	2750	4170	NA	3690	age2	age2	0.473325766174801	0.250149970005999	91.8875502008032	-0.185186672645883	-0.0888218041051603	-0.842544512874355
95	95	B118	Bru.m.edu2	95	Bru	m	0	22	100.155879552969	1	7980	11040	7230	8525	875	2510	400	405	age1	age1	0.848093841642229	0.227355072463768	100.155879552969	0.189581402821545	-0.111616701647391	7.42578483929144
97	97	B120	Bru.m.edu2	97	Bru	m	0	70	85.6054421768708	4	11470	21380	9415	12595	2090	10270	2870	1385	age3	age3	0.747518856689162	0.480355472404116	85.6054421768708	0.0890064178684782	0.141383698292957	-7.12465253680676
99	99	B122	Bru.m.edu2	99	Bru	m	1	40	74.452669529037	1	4158	10860	3086	7573	1105	2918	685	1054	age2	age2	0.407500330120164	0.268692449355433	74.452669529037	-0.25101210870052	-0.0702793247557263	-18.2774251846406
100	100	B123	Bru.m.edu2	100	Bru	m	1	23	104.033637138427	4	19740	22330	11470	12620	6924	8369	1086	2427	age1	age1	0.908874801901743	0.374787281683833	104.033637138427	0.250362363081059	0.0358155075726743	11.3035424247494
102	102	B127	Bru.m.edu2	102	Bru	m	0	25	97.0657081147851	5	4880	13870	3695	9000	480	3810	410	1470	age1	age1	0.410555555555556	0.274693583273252	97.0657081147851	-0.247956883265129	-0.0642781908379075	4.33561340110754
103	103	B128	Bru.m.edu2	103	Bru	m	0	22	58.4861538461539	1	10680	15220	7495	9965	1960	2420	50	2885	age1	age1	0.752132463622679	0.159001314060447	58.4861538461539	0.0936200248019952	-0.179970460050712	-34.2439408675237
105	105	B130	Bru.m.edu2	105	Bru	m	1	54	71.9464285714286	0	10260	15230	8125	9365	2415	2610	330	3585	age3	age3	0.867592098238121	0.171372291529875	71.9464285714286	0.209079659417436	-0.167599482581284	-20.783666142249
106	106	B131	Bru.m.edu1	106	Bru	m	1	23	99.3762770707599	4	11560	15664	8173	8739	3611	7150	2226	2001	age1	age1	0.935232864172102	0.456460674157303	99.3762770707599	0.276720425351418	0.117488900046144	6.64618235708234
108	108	B133	Bru.m.edu2	108	Bru	m	1	26	99.039132845107	0	6064	15340	4886	9855	733	4670	1515	2330	age1	age1	0.495788939624556	0.304432855280313	99.039132845107	-0.162723499196128	-0.0345389188308463	6.30903813142945
110	110	B135	Bru.m.edu1	110	Bru	m	0	25	80.625	2	5540	10780	5340	7935	475	2560	530	815	age1	age1	0.67296786389414	0.23747680890538	80.625	0.0144554250734557	-0.101494965205779	-12.1050947136776
112	112	B137	Bru.m.edu1	112	Bru	m	0	32	103.304347826087	5	15460	31590	9680	17990	6835	15855	8385	6130	age2	age2	0.538076709282935	0.501899335232669	103.304347826087	-0.120435729537749	0.162927561121509	10.5742531124094
114	114	B139	Bru.m.edu2	114	Bru	m	0	50	86.9779620882041	4	8000	18190	5750	9545	1320	5930	747	3462	age3	age3	0.602409638554217	0.326003298515668	86.9779620882041	-0.0561028002664673	-0.0129684755954912	-5.75213262547346
117	117	B143	Bru.m.edu2	117	Bru	m	1	35	75.9055118110236	0	7050	30290	6120	14460	140	6878	1140	10092	age2	age2	0.423236514522822	0.227071640805546	75.9055118110236	-0.235275924297863	-0.111900133305613	-16.824582902654
118	118	B144	Bru.m.edu3	118	Bru	m	1	56	120.026650240473	14	22950	38480	11440	16130	9802	22120	3905	4135	age3	age3	0.709237445753255	0.574844074844075	120.026650240473	0.0507250069325705	0.235872300732916	27.2965555267954
119	119	B145	Bru.m.edu1	119	Bru	m	0	25	89.1284328989375	4	13360	14710	8595	9415	3485	4160	1375	2510	age1	age1	0.912904938927244	0.282800815771584	89.1284328989375	0.25439250010656	-0.0561709583395752	-3.60166181474005
122	122	B148	Bru.m.edu2	122	Bru	m	0	28	82.7912326488117	7	9855	22980	6640	15545	2105	6140	2980	4275	age2	age2	0.427146992602123	0.267188859878155	82.7912326488117	-0.231365446218561	-0.0717829142330042	-9.93886206486586
125	125	B151	Bru.m.edu1	125	Bru	m	0	22	63.2205634396538	5	5880	14260	4428	8811	2010	5385	1817	1881	age1	age1	0.502553626149132	0.377629733520337	63.2205634396538	-0.155958812671552	0.0386579594091775	-29.5095312740238
126	126	B152	Bru.m.edu3	126	Bru	m	1	56	98.5708979507729	10	8765	21390	6765	11065	1176	5326	1045	6044	age3	age3	0.611387257117036	0.248994857410005	98.5708979507729	-0.0471251817036485	-0.0899769167011545	5.84080323709534
128	128	B154	Bru.m.edu2	128	Bru	m	1	55	73.2716765150728	1	10380	17100	7923	10298	1860	2790	67	4079	age3	age3	0.769372693726937	0.163157894736842	73.2716765150728	0.110860254906253	-0.175813879374317	-19.4584181986048
129	129	B155	Bru.m.edu3	129	Bru	m	0	29	98.1755451461494	7	12376	37360	8715	14980	1646	11840	1430	11970	age2	age2	0.581775700934579	0.316916488222698	98.1755451461494	-0.0767367378861048	-0.0220552858884611	5.44545043247184
131	131	B157	Bru.m.edu1	131	Bru	m	0	45	93.4612750851761	9	13680	16610	8630	10775	3533	4113	950	2672	age3	age3	0.80092807424594	0.247621914509332	93.4612750851761	0.142415635425255	-0.0913498596018274	0.731180371498539
133	133	B159	Bru.m.edu1	133	Bru	m	0	24	76.1575240318402	1	5975	13120	4860	8325	1020	3625	620	1790	age1	age1	0.583783783783784	0.276295731707317	76.1575240318402	-0.0747286550369004	-0.0626760424038421	-16.5725706818374
137	137	B164	Bru.m.edu1	137	Bru	m	0	35	78.3405123757332	2	8210	12850	5670	8785	1595	3410	1265	1920	age2	age2	0.645418326693227	0.265369649805447	78.3405123757332	-0.0130941121274571	-0.0736021243057117	-14.3895823379444
138	138	B166	Bru.m.edu3	138	Bru	m	0	34	70.0804597701149	2	8420	18190	6345	10255	2410	8140	3145	2940	age2	age2	0.618722574353974	0.447498625618472	70.0804597701149	-0.0397898644667105	0.108526851507313	-22.6496349435627
139	139	B167	Bru.m.edu1	139	Bru	m	0	40	81.5715747016567	2	10555	13950	8295	9935	1605	1980	700	2735	age2	age2	0.834927025666834	0.141935483870968	81.5715747016567	0.17641458684615	-0.197036290240191	-11.1585200120209
141	141	B169	Bru.m.edu2	141	Bru	m	1	43	NA	6	8470	16650	6763	9983	1751	6696	1435	1406	age2	age2	0.67745166783532	0.402162162162162	92.7300947136776	0.0189392290146358	0.063190388051003	0
142	142	B170	Bru.m.edu2	142	Bru	m	1	26	73.0754225427322	0	11620	23730	8730	12445	3830	10335	1620	2570	age1	age1	0.70148654077943	0.435524652338812	73.0754225427322	0.0429741019587453	0.0965528782276525	-19.6546721709454
144	144	B172	Bru.m.edu2	144	Bru	m	1	55	85.8141364097629	14	6935	25900	3247	11858	2813	15910	3703	1835	age3	age3	0.273823579018384	0.614285714285714	85.8141364097629	-0.3846888598023	0.275313940174555	-6.91595830391466
148	148	B176	Bru.m.edu3	148	Bru	m	0	51	91.6775400262944	3	16345	27740	12185	18230	2995	8150	3820	5180	age3	age3	0.668403730115195	0.29379956741168	91.6775400262944	0.0098912912945105	-0.0451722066994792	-1.05255468738316
149	149	B178	Bru.m.edu2	149	Bru	m	0	38	104.588744588745	5	4370	16720	3710	10045	90	5710	1610	2575	age2	age2	0.369337979094077	0.341507177033493	104.588744588745	-0.289174459726608	0.00253540292233367	11.8586498750674
152	152	B181	Bru.m.edu2	152	Bru	m	1	36	76.09375	2	17396	23240	8941	12515	6570	7620	1115	4220	age2	age2	0.714422692768678	0.327882960413081	76.09375	0.0559102539479933	-0.0110888136980782	-16.6363447136776
154	154	B183	Bru.m.edu3	154	Bru	m	1	42	95.4940540627633	8	13830	33220	9885	19520	2765	9655	4330	8375	age2	age2	0.50640368852459	0.290638169777243	95.4940540627633	-0.152108750296094	-0.0483336043339165	2.76395934908574
155	155	B184	Bru.m.edu1	155	Bru	m	0	21	102.083704123623	4	10090	22350	7395	10553	1675	8873	283	3207	age1	age1	0.700748602293187	0.397002237136465	102.083704123623	0.0422361634725026	0.0580304630253062	9.35360940994543
156	156	B187	Bru.m.edu1	156	Bru	m	0	18	73.5286624203822	0	1850	15170	1815	9565	550	4815	1640	2430	age1	age1	0.189754312598014	0.317402768622281	73.5286624203822	-0.468758126222671	-0.0215690054888783	-19.2014322932954
158	158	B189	Bru.m.edu2	158	Bru	m	1	25	84.8272674830563	2	13967	18700	10203	12385	4823	8335	3010	990	age1	age1	0.823819136051675	0.44572192513369	84.8272674830563	0.165306697230991	0.106750151022531	-7.90282723062126
159	159	B190	Bru.m.edu2	159	Bru	m	1	48	87.7755274133364	3	11870	24090	6316	11511	6380	13148	2158	1589	age3	age3	0.548692554947442	0.545786633457866	87.7755274133364	-0.109819883873243	0.206814859346707	-4.95456730034115
161	161	B192	Bru.m.edu1	161	Bru	m	0	32	NA	3	8250	10650	5795	8095	2040	2145	445	855	age2	age2	0.715873996294009	0.201408450704225	92.7300947136776	0.0573615574733244	-0.137563323406934	0
165	165	B197	Bru.m.edu3	165	Bru	m	0	60	87.3301716156509	2	8640	14920	6530	9630	1017	3150	280	2420	age3	age3	0.678089304257529	0.21112600536193	87.3301716156509	0.0195768654368443	-0.127845768749229	-5.39992309802666
170	170	B202	Bru.m.edu2	170	Bru	m	0	38	79.9609686262119	2	6920	12420	6305	8780	390	3010	640	1270	age2	age2	0.718109339407745	0.242351046698873	79.9609686262119	0.0595969005870607	-0.0966207274122864	-12.7691260874657
171	171	B203	Bru.m.edu2	171	Bru	m	0	33	147.975536972562	11	13305	26390	10345	13335	2170	7470	610	6195	age2	age2	0.775778027746532	0.283061765820387	147.975536972562	0.117265588925847	-0.0559100082907726	55.2454422588844
172	172	B204	Bru.m.edu3	172	Bru	m	1	32	100.840336134454	4	12215	13450	9170	9170	4060	4745	1125	660	age2	age2	1	0.352788104089219	100.840336134454	0.341487561179316	0.0138163299780602	8.11024142077645
174	174	B206	Bru.m.edu1	174	Bru	m	1	47	124.103859107147	6	9720	18720	6593	8986	3455	9753	2183	2164	age3	age3	0.733696861784999	0.52099358974359	124.103859107147	0.0751844229643147	0.182021815632431	31.3737643934694
175	175	B207	Bru.m.edu2	175	Bru	m	1	38	99.5345019643866	3	20940	27920	12640	16630	9010	10460	3145	3975	age2	age2	0.760072158749248	0.374641833810888	99.5345019643866	0.101559719928564	0.0356700596997291	6.80440725070905
179	179	B211	Bru.m.edu2	179	Bru	m	0	60	69.5774647887324	0	7915	15730	6505	10860	2720	7700	3905	1075	age3	age3	0.598987108655617	0.48951048951049	69.5774647887324	-0.0595253301650672	0.15053871539933	-23.1526299249452
180	180	B212	Bru.m.edu2	180	Bru	m	0	44	94.4110163063612	3	2050	15450	2050	9400	0	3646	970	3374	age2	age2	0.218085106382979	0.235987055016181	94.4110163063612	-0.440427332437705	-0.102984719094978	1.68092159268365
181	181	B213	Bru.m.edu1	181	Bru	m	0	39	106.174213882075	5	10330	14585	7126	10789	3595	4385	2463	1874	age2	age2	0.660487533599036	0.300651354130956	106.174213882075	0.00197509477835178	-0.0383204199802027	13.4441191683974
182	182	B214	Bru.m.edu2	182	Bru	m	0	28	71.8545454545455	3	8185	16590	5970	10120	3895	8810	2540	200	age2	age2	0.589920948616601	0.531042796865582	71.8545454545455	-0.0685914902040834	0.192071022754423	-20.8755492591321
184	184	B216	Bru.m.edu1	184	Bru	m	0	22	94.8264803617841	3	10455	14560	7340	8615	3020	5105	515	1355	age1	age1	0.852002321532211	0.350618131868132	94.8264803617841	0.193489882711527	0.0116463577569727	2.09638564810655
187	187	B219	Bru.m.edu1	187	Bru	m	0	19	122.255740045462	3	7440	12720	4970	8565	2240	4365	1125	915	age1	age1	0.580268534734384	0.343160377358491	122.255740045462	-0.0782439040863001	0.00418860324733145	29.5256453317844
189	189	B222	Bru.m.edu2	189	Bru	m	1	30	61.3748937737075	1	NA	NA	NA	NA	NA	NA	NA	NA	age2	age2	0.658512438820684	0.338971774111159	61.3748937737075	0	0	-31.3552009399701
191	191	B224	Bru.m.edu2	191	Bru	m	1	74	87.1737654405473	5	16960	20510	10765	12605	4813	5703	715	2917	age3	age3	0.854026180087267	0.278059483178937	87.1737654405473	0.195513741266583	-0.0609122909322221	-5.55632927313026
192	192	B225	Bru.m.edu3	192	Bru	m	0	57	91.9402985074627	3	14230	19710	8190	9750	5720	9400	1085	1645	age3	age3	0.84	0.476915271435819	91.9402985074627	0.181487561179316	0.13794349732466	-0.789796206214859
195	195	B229	Bru.m.edu1	195	Bru	m	0	19	80.0220181682545	4	8345	10370	7060	8915	900	1725	795	525	age1	age1	0.791923724060572	0.166345226615236	80.0220181682545	0.133411285239888	-0.172626547495923	-12.7080765454231
197	197	B231	Bru.m.edu2	197	Bru	m	1	23	117.614582440646	5	13620	14700	11070	11155	3920	4595	2680	1630	age1	age1	0.992380098610489	0.312585034013605	117.614582440646	0.333867659789804	-0.0263867400975537	24.8844877269684
199	199	B233	Bru.m.edu1	199	Bru	m	1	32	85.0574712643678	0	4490	13730	3370	9015	460	2640	30	2105	age2	age2	0.373821408763172	0.192279679533867	85.0574712643678	-0.284691030057512	-0.146692094577292	-7.67262344930975
201	201	B236	Bru.m.edu2	201	Bru	m	0	40	76.9717514124294	2	9079	15210	7345	11640	2626	5505	3205	1270	age2	age2	0.631013745704467	0.361932938856016	76.9717514124294	-0.0274986931162169	0.0229611647448567	-15.7583433012482
202	202	B237	Bru.m.edu2	202	Bru	m	0	41	93.0361445783133	2	6225	16980	5940	10190	385	8455	3995	2330	age2	age2	0.582924435721295	0.49793875147232	93.0361445783133	-0.0755880030993888	0.158966977361161	0.306049864635739
205	205	B240	Bru.m.edu1	205	Bru	m	1	28	110.939107848377	6	12790	16210	10130	11860	3435	6190	4180	2340	age2	age2	0.854131534569983	0.381863047501542	110.939107848377	0.195619095749299	0.0428912733903831	18.2090131346994
207	207	B242	Bru.m.edu2	207	Bru	m	1	70	106.812770921087	8	13296	17460	7119	9500	3581	5350	807	3417	age3	age3	0.749368421052632	0.306414662084765	106.812770921087	0.0908559822319474	-0.0325571120263939	14.0826762074094
208	208	B244	Bru.m.edu2	208	Bru	m	0	27	94.7749734876549	4	5890	10900	4525	8785	910	2498	1368	985	age2	age2	0.515082527034718	0.229174311926606	94.7749734876549	-0.143429911785966	-0.109797462184554	2.04487877397735
211	211	B247	Bru.m.edu3	211	Bru	m	0	70	115.415972349548	7	12375	21810	9305	13670	1445	6190	1650	3600	age3	age3	0.680687637161668	0.283814763869784	115.415972349548	0.0221751983409837	-0.0551570102413746	22.6858776358704
212	212	B248	Bru.m.edu1	212	Bru	m	0	21	94.7027027027027	2	13115	29020	7580	16665	5340	15040	4910	2225	age1	age1	0.454845484548455	0.518263266712612	94.7027027027027	-0.203666954272229	0.179291492601453	1.97260798902514
215	215	B251	Bru.m.edu2	215	Bru	m	1	30	91.5590129703206	2	4050	20400	3485	12185	2850	10813	4853	2255	age2	age2	0.286007386130488	0.530049019607843	91.5590129703206	-0.372505052690196	0.191077245496684	-1.17108174335696
217	217	B254	Bru.m.edu2	217	Bru	m	1	23	78.9534864192296	0	11815	13250	8235	9385	3075	3850	1585	1600	age1	age1	0.877464038359084	0.290566037735849	78.9534864192296	0.218951599538399	-0.0484057363753101	-13.776608294448
219	219	B256	Bru.m.edu1	219	Bru	m	0	19	59.062521309721	5	9400	14490	6820	8760	1392	5162	2252	2820	age1	age1	0.778538812785388	0.356245686680469	59.062521309721	0.120026373964704	0.0172739125693102	-33.6675734039566
221	221	B258	Bru.m.edu2	221	Bru	m	0	30	94.5938139275993	4	8822	11960	6116	8045	788	1850	320	2385	age2	age2	0.760223741454319	0.154682274247492	94.5938139275993	0.101711302633635	-0.184289499863667	1.86371921392174
225	225	B265	Bru.m.edu2	225	Bru	m	1	20	88.5685997663207	0	11129	20410	9564	13850	365	3795	915	3680	age1	age1	0.690541516245487	0.1859382655561	88.5685997663207	0.0320290774248031	-0.153033508555059	-4.16149494735686
226	226	B266	Bru.m.edu2	226	Bru	m	1	70	106.478550105893	3	8120	18710	6245	10990	1935	7690	3070	3100	age3	age3	0.568243858052775	0.411010154997328	106.478550105893	-0.090268580767909	0.0720383808861685	13.7484553922154
229	229	B269	Bru.m.edu1	229	Bru	m	1	19	149.941369111155	7	10725	14030	6785	7815	3035	4950	520	1785	age1	age1	0.868202175303903	0.352815395580898	149.941369111155	0.209689736483219	0.0138436214697389	57.2112743974775
231	231	B271	Bru.m.edu3	231	Bru	m	0	51	100.425991620047	2	11000	13870	7308	7308	1655	3925	NA	2637	age3	age3	1	0.282984859408796	100.425991620047	0.341487561179316	-0.0559869147023632	7.69589690636944
232	232	B272	Bru.m.edu2	232	Bru	m	0	20	NA	1	10125	13300	6249	8413	3429	4998	750	639	age1	age1	0.74277903244978	0.375789473684211	92.7300947136776	0.0842665936290958	0.0368176995730514	0
235	235	B275	Bru.m.edu2	235	Bru	m	1	16	134.840736930055	2	9034	17750	7854	10295	340	4860	715	3310	age1	age1	0.762894609033511	0.273802816901408	134.840736930055	0.104382170212827	-0.0651689572097507	42.1106422163774
236	236	B276	Bru.m.edu2	236	Bru	m	1	25	92.1317569414538	1	7050	14680	6182	9544	495	5065	1077	1148	age1	age1	0.647736797988265	0.345027247956403	92.1317569414538	-0.0107756408324193	0.00605547384524413	-0.598337772223758
238	238	B278	Bru.m.edu1	238	Bru	m	1	50	NA	2	16814	34090	12140	17610	4709	11400	4790	9870	age3	age3	0.689381033503691	0.334408917571135	92.7300947136776	0.0308685946830068	-0.00456285654002392	0
241	241	B281	Bru.m.edu3	241	Bru	m	0	23	76.1538461538461	0	7870	14580	4070	8210	3700	4455	505	2420	age1	age1	0.495736906211937	0.305555555555556	76.1538461538461	-0.162775532608748	-0.0334162185556036	-16.5762485598315
243	243	B283	Bru.m.edu2	243	Bru	m	0	32	77.2344856870662	0	6360	17070	3205	9490	2355	5920	705	2365	age2	age2	0.337723919915701	0.34680726420621	77.2344856870662	-0.320788518904983	0.00783549009505058	-15.4956090266114
247	247	B287	Bru.m.edu3	247	Bru	m	0	28	81.5808383233533	4	14290	24170	8230	12810	3875	6240	645	5765	age2	age2	0.642466822794692	0.258171286719073	81.5808383233533	-0.0160456160259925	-0.0808004873920859	-11.1492563903243
249	249	B289	Bru.m.edu2	249	Bru	m	1	25	101.931628927899	4	4120	13200	2685	9715	1020	3600	1450	1335	age1	age1	0.276376737004632	0.272727272727273	101.931628927899	-0.382135701816052	-0.0662445013838864	9.20153421422144
250	250	B290	Bru.m.edu3	250	Bru	m	1	52	77.8229076729833	1	5350	15150	4080	10345	610	3080	935	2660	age3	age3	0.39439342677622	0.203300330033003	77.8229076729833	-0.264119012044464	-0.135671444078156	-14.9071870406943
251	251	B292	Bru.m.edu1	251	Bru	m	1	39	96.8965238352798	2	9340	16450	6965	9700	1790	7378	1845	1217	age2	age2	0.718041237113402	0.448510638297872	96.8965238352798	0.0595287982927178	0.109538864186713	4.16642912160223
252	252	B293	Bru.m.edu2	252	Bru	m	1	25	136.962322139888	13	8330	23340	4300	12530	4260	13520	6475	3765	age1	age1	0.34317637669593	0.579263067694944	136.962322139888	-0.315336062124754	0.240291293583785	44.2322274262104
253	253	B294	Bru.m.edu2	253	Bru	m	1	18	111.484853322239	3	10450	23620	7408	11698	1760	7234	92	4780	age1	age1	0.633270644554625	0.306265876375953	111.484853322239	-0.0252417942660595	-0.0327058977352065	18.7547586085614
257	257	F_004	Par.f.edu1	257	Par	f	1	50	85.4343195266272	3	8717	15310	5846	11050	2430	4173	374	461	age3	age3	0.529049773755656	0.272566949706074	85.4343195266272	-0.211129659092417	-0.0646926468087663	5.15197214010256
258	258	F_005	Par.f.edu1	258	Par	f	1	20	NA	4	9208	18036	7487	11240	1793	4793	1034	3037	age1	age1	0.666103202846975	0.265746285207363	80.2823473865246	-0.0740762300010981	-0.0715133113074777	0
268	268	F_015	Par.f.edu1	268	Par	f	1	17	84.0566929133858	10	7384	21195	4568	10983	684	4140	NA	6072	age1	age1	0.415915505781663	0.195329087048832	84.0566929133858	-0.324263927066411	-0.141930509466008	3.77434552686115
269	269	F_016	Par.f.edu3	269	Par	f	1	39	73.4870588235294	2	9189	14480	8359	10620	258	3322	829	1367	age2	age2	0.787099811676083	0.229419889502762	73.4870588235294	0.0469203788280097	-0.107839707012078	-6.79528856299525
270	270	F_017	Par.f.edu3	270	Par	f	1	28	NA	5	14912	19087	10576	14245	4705	5512	1050	380	age2	age2	0.742435942435942	0.288782941268927	80.2823473865246	0.00225650958786927	-0.0484766552459143	0
275	275	F_022	Par.f.edu3	275	Par	f	1	34	71.68	1	7680	8291	7177	7180	NA	NA	NA	1111	age2	age2	0.99958217270195	0.337259596514841	71.68	0.259402739853877	0	-8.60234738652464
279	279	F_026	Par.f.edu2	279	Par	f	1	20	87.256338028169	6	11732	16758	9150	9250	2628	6123	147	1532	age1	age1	0.989189189189189	0.365377730039384	87.256338028169	0.249009756341116	0.0281181335245434	6.97399064164435
280	280	F_027	Par.f.edu1	280	Par	f	1	23	91.1186440677966	4	8463	13878	6660	10983	3075	4023	1695	567	age1	age1	0.606391696257853	0.28988326848249	91.1186440677966	-0.13378773659022	-0.0473763280323505	10.8362966812719
281	281	F_028	Par.f.edu3	281	Par	f	1	23	72.3478260869565	0	810	15790	410	10477	273	4462	1	852	age1	age1	0.039133339696478	0.282583913869538	72.3478260869565	-0.701046093151595	-0.0546756826453031	-7.93452129956815
282	282	F_029	Par.f.edu3	282	Par	f	0	38	90.1289256198347	3	6469	12108	4165	8203	2010	3600	182	487	age2	age2	0.50774107034012	0.297324083250743	90.1289256198347	-0.232438362507954	-0.0399355132640974	9.84657823331005
283	283	F_030	Par.f.edu1	283	Par	f	0	40	82.7223880597015	2	9476	12757	9446	10644	NA	1261	NA	852	age3	age3	0.887448327696355	0.0988476914635102	82.7223880597015	0.147268894848282	-0.238411905051331	2.44004067317685
284	284	F_031	Par.f.edu3	284	Par	f	0	43	82.3652173913044	3	9924	13395	7202	8730	2194	4540	403	528	age3	age3	0.824971363115693	0.33893243747667	82.3652173913044	0.0847919302676198	0.00167284096182962	2.08287000477975
288	288	F_035	Par.f.edu3	288	Par	f	1	30	65.6118518518519	0	9933	13765	7472	9884	529	1059	505	3327	age2	age2	0.755969243221368	0.076934253541591	65.6118518518519	0.0157898103732946	-0.26032534297325	-14.6704955346728
289	289	F_036	Par.f.edu1	289	Par	f	0	55	87.04	9	1084	3588	998	10212	86	3406	990	364	age3	age3	0.0977281629455543	0.949275362318841	87.04	-0.642451269902519	0.612015765804	6.75765261347536
290	290	F_037	Par.f.edu3	290	Par	f	0	38	87.04	4	9620	13001	7259	7598	NA	2459	NA	2944	age2	age2	0.955382995525138	0.189139296977156	87.04	0.215203562677065	-0.148120299537685	6.75765261347536
291	291	F_038	Par.f.edu2	291	Par	f	0	29	61.6369230769231	2	7049	12075	5512	9673	1249	1964	212	650	age2	age2	0.569833557324512	0.162650103519669	61.6369230769231	-0.170345875523562	-0.174609492995172	-18.6454243096016
292	292	F_039	Par.f.edu2	292	Par	f	1	21	69.8026666666667	7	12334	13673	8789	9355	3317	3850	623	1091	age1	age1	0.939497594869054	0.281576830249397	69.8026666666667	0.199318162020981	-0.0556827662654442	-10.479680719858
293	293	F_040	Par.f.edu3	293	Par	f	1	29	73.3090909090909	4	9885	15077	8246	9846	1777	5018	756	969	age2	age2	0.837497460897827	0.332824832526365	73.3090909090909	0.0973180280497533	-0.00443476398847609	-6.97325647743375
294	294	F_041	Par.f.edu2	294	Par	f	1	19	79.1450381679389	2	8179	8410	6223	6454	2451	2451	606	111	age1	age1	0.964208242950108	0.291438763376932	79.1450381679389	0.224028810102035	-0.0458208331379086	-1.13730921858574
295	295	F_043	Par.f.edu2	295	Par	f	0	53	NA	5	NA	1	NA	9446	NA	4361	666	1477	age3	age3	0.740179432848073	0.337259596514841	80.2823473865246	0	0	0
299	299	F_047	Par.f.edu1	299	Par	f	1	42	69.4330935251799	3	12885	14946	8099	9847	5139	5192	1137	1044	age3	age3	0.822484005280796	0.347383915428877	69.4330935251799	0.0823045724327229	0.0101243189140365	-10.8492538613447
302	302	F_050	Par.f.edu3	302	Par	f	1	27	66.1476510067114	1	6863	17153	4656	9694	1986	6738	NA	721	age2	age2	0.480297090984114	0.3928175829301	66.1476510067114	-0.259882341863959	0.0555579864152589	-14.1346963798132
303	303	F_051	Par.f.edu1	303	Par	f	1	44	67.6939597315436	5	6885	19329	5093	11824	2095	8873	1510	142	age3	age3	0.430734100135318	0.459051166640799	67.6939597315436	-0.309445332712755	0.121791570125958	-12.588387654981
304	304	F_052	Par.f.edu2	304	Par	f	1	20	84.3397260273973	4	7589	12816	5547	9156	1912	2496	71	1235	age1	age1	0.605832241153342	0.194756554307116	84.3397260273973	-0.134347191694731	-0.142503042207725	4.05737864087266
313	313	F_061	Par.f.edu1	313	Par	f	1	23	79.2216216216216	2	12253	20540	7585	8439	3328	7956	270	4415	age1	age1	0.898803175731722	0.387341772151899	79.2216216216216	0.158623742883649	0.050082175637058	-1.06072576490305
314	314	F_062	Par.f.edu2	314	Par	f	1	38	98.0756756756757	4	10246	11986	6871	8432	2188	2188	NA	1366	age2	age2	0.814871916508539	0.182546304021358	98.0756756756757	0.0746924836604657	-0.154713292493483	17.793328289151
315	315	F_063	Par.f.edu1	315	Par	f	1	50	79.2651851851852	1	9685	15831	6903	9171	1826	5548	585	1697	age3	age3	0.75269872423945	0.350451645505653	79.2651851851852	0.0125192913913772	0.0131920489908127	-1.01716220133945
316	316	F_064	Par.f.edu3	316	Par	f	0	54	79.5625899280576	2	9989	12709	7150	9870	2326	3020	1428	1247	age3	age3	0.724417426545086	0.237626878589976	79.5625899280576	-0.0157620063029871	-0.0996327179248652	-0.719757458467043
325	325	F_073	Par.f.edu1	325	Par	f	1	20	108.088888888889	6	12094	22459	7889	12014	4331	11095	1059	409	age1	age1	0.656650574329948	0.494011309497306	108.088888888889	-0.0835288585181247	0.156751712982465	27.8065415023644
335	335	F_084	Par.f.edu3	335	Par	f	0	67	83.6129032258065	3	11622	17848	8223	9910	1718	4605	NA	3333	age3	age3	0.829767911200807	0.258012102196325	83.6129032258065	0.0895884783527341	-0.0792474943185162	3.33055583928186
336	336	F_085	Par.f.edu1	336	Par	f	0	20	83.968	5	15989	21929	10201	10256	4355	10085	100	1688	age1	age1	0.99463728549142	0.459893291987779	83.968	0.254457852643346	0.122633695472938	3.68565261347536
341	341	F_090	Par.f.edu3	341	Par	f	0	24	89.6	2	7076	13567	6543	9650	809	2750	276	1443	age1	age1	0.678031088082902	0.202697722414683	89.6	-0.0621483447651716	-0.134561874100158	9.31765261347535
357	357	F_106	Par.f.edu2	357	Par	f	1	21	76.8	2	9817	12839	7538	10074	3763	4063	2370	1072	age1	age1	0.748262854873933	0.316457668042682	76.8	0.00808342202585965	-0.0208019284721583	-3.48234738652465
358	358	F_107	Par.f.edu1	358	Par	f	0	22	89.6977099236641	8	15641	22755	12422	17854	7214	11995	7501	407	age1	age1	0.69575445278369	0.527136892990552	89.6977099236641	-0.0444249800643832	0.189877296475711	9.41536253713946
359	359	F_108	Par.f.edu2	359	Par	f	0	18	73.6897196261682	1	4785	7420	4785	6875	NA	NA	NA	545	age1	age1	0.696	0.337259596514841	73.6897196261682	-0.0441794328480732	0	-6.59262776035645
361	361	F_110	Par.f.edu3	361	Par	f	1	27	79.6734693877551	2	4660	8710	3405	7455	640	640	2	617	age2	age2	0.456740442655936	0.0734787600459242	79.6734693877551	-0.283438990192138	-0.263780836468917	-0.608877998769543
362	362	F_111	Par.f.edu1	362	Par	f	1	20	63.916339869281	4	7092	16269	6481	12038	1231	3739	1445	1937	age1	age1	0.538378468184084	0.229823590878358	63.916339869281	-0.201800964663989	-0.107436005636483	-16.3660075172436
365	365	F_115	Par.f.edu3	365	Par	f	0	35	99.9724137931035	3	7058	7490	5858	6275	404	404	NA	811	age2	age2	0.933545816733068	0.0539385847797063	99.9724137931035	0.193366383884994	-0.283321011735135	19.6900664065789
366	366	F_116	Par.f.edu2	366	Par	f	1	29	81.7777777777778	3	19400	27242	9594	10654	8277	15055	287	1820	age2	age2	0.900506851886615	0.5526393069525	81.7777777777778	0.160327419038542	0.215379710437659	1.49543039125315
367	367	F_117	Par.f.edu3	367	Par	f	1	52	79.1272727272727	2	4810	16402	2428	11486	3410	7762	3706	860	age3	age3	0.211387776423472	0.473234971344958	79.1272727272727	-0.528791656424601	0.135975374830117	-1.15507465925195
368	368	F_118	Par.f.edu3	368	Par	f	1	23	NA	2	13091	14508	9386	10494	1897	3027	1454	2441	age1	age1	0.894415856680008	0.208643507030604	80.2823473865246	0.154236423831934	-0.128616089484237	0
369	369	F_119	Par.f.edu2	369	Par	f	1	37	76.6337662337662	5	16409	19674	11255	14504	5175	5634	3375	2911	age2	age2	0.775992829564258	0.286367795059469	76.6337662337662	0.035813396716185	-0.0508918014553714	-3.64858115275845
370	370	F_119	Par.f.edu2	370	Par	f	1	37	76.6337662337662	5	16409	19674	11255	14504	5175	5634	3375	2911	age2	age2	0.775992829564258	0.286367795059469	76.6337662337662	0.035813396716185	-0.0508918014553714	-3.64858115275845
372	372	F_121	Par.f.edu3	372	Par	f	0	36	76.9939393939394	0	7699	13920	5786	9931	1913	3863	2	128	age2	age2	0.582620078541939	0.277514367816092	76.9939393939394	-0.157559354306134	-0.0597452286987488	-3.28840799258525
376	376	F_126	Par.f.edu1	376	Par	f	1	56	81.6941176470588	2	11504	13213	9178	9215	2299	3580	165	583	age3	age3	0.995984807379273	0.270945281162492	81.6941176470588	0.2558053745312	-0.0663143153523493	1.41177026053415
383	383	F_133	Par.f.edu3	383	Par	f	1	32	63.6024844720497	2	16727	23900	12024	12635	5789	11878	1958	1345	age2	age2	0.951642263553621	0.496987447698745	63.6024844720497	0.211462830705548	0.159727851183904	-16.6798629144749
384	384	F_134	Par.f.edu2	384	Par	f	1	47	75.4526315789474	4	10642	15170	6882	7906	2182	5270	NA	1994	age3	age3	0.870478117885151	0.347396176664469	75.4526315789474	0.130298685037077	0.0101365801496286	-4.82971580757724
387	387	F_137	Par.f.edu3	387	Par	f	0	44	71.6431654676259	0	11684	22384	8568	13350	5233	8363	4434	5105	age3	age3	0.641797752808989	0.373615082201573	71.6431654676259	-0.0983816800390844	0.0363554856867318	-8.63918191889874
388	388	F_138	Par.f.edu1	388	Par	f	1	45	96	1	NA	0	NA	9264	NA	7960	676	2208	age3	age3	0.740179432848073	0.337259596514841	96	0	0	15.7176526134754
389	389	F_139	Par.f.edu3	389	Par	f	1	52	84.2105263157895	3	10424	18216	7245	9854	3086	5256	700	3806	age3	age3	0.735234422569515	0.288537549407115	84.2105263157895	-0.00494501027855831	-0.0487220471077262	3.92817892926485
392	392	F_142	Par.f.edu1	392	Par	f	0	32	91.7014925373134	2	9790	25624	6668	10117	3700	12910	1066	3663	age2	age2	0.65908866264703	0.503824539494224	91.7014925373134	-0.0810907702010435	0.166564942979383	11.4191451507888
394	394	F_144	Par.f.edu1	394	Par	f	0	49	76.5952	3	12968	15268	7324	7848	4753	6491	226	1155	age3	age3	0.933231396534149	0.425137542572701	76.5952	0.193051963686076	0.0878779460578603	-3.68714738652464
395	395	F_145	Par.f.edu3	395	Par	f	1	33	73.6732824427481	3	13318	17430	7703	8480	4932	7182	336	2104	age2	age2	0.908372641509434	0.412048192771084	73.6732824427481	0.168193208661361	0.0747885962562436	-6.60906494377654
399	399	F_149	Par.f.edu2	399	Par	f	1	28	61.3052631578947	3	10578	16606	6361	10856	3449	5184	665	1231	age2	age2	0.585943257184967	0.312176321811393	61.3052631578947	-0.154236175663106	-0.0250832747034473	-18.9770842286299
400	400	M_001	Par.f.edu2	400	Par	f	0	69	73.6914285714286	4	12850	21499	5796	11010	6378	8264	2	2227	age3	age3	0.526430517711172	0.384389971626587	73.6914285714286	-0.213748915136902	0.0471303751117465	-6.59091881509605
401	401	M_002	Par.f.edu3	401	Par	f	0	55	84.1142857142857	3	19810	26969	10988	14213	10863	14031	2094	819	age3	age3	0.773095053823964	0.520264006822648	84.1142857142857	0.0329156209758907	0.183004410307807	3.83193832776105
402	402	M_002	Par.f.edu3	402	Par	f	0	55	84.1142857142857	3	19810	26969	10988	14213	10863	14031	2094	819	age3	age3	0.773095053823964	0.520264006822648	84.1142857142857	0.0329156209758907	0.183004410307807	3.83193832776105
403	403	M_003	Par.f.edu1	403	Par	f	1	55	76.0737588652482	2	12253	19868	8659	12830	4312	5479	2245	3804	age3	age3	0.674902572096649	0.275770082544796	76.0737588652482	-0.0652768607514247	-0.0614895139700452	-4.20858852127645
406	406	M_007	Par.f.edu1	406	Par	f	0	19	81.2671140939597	2	15400	25367	9330	14060	6030	11725	900	482	age1	age1	0.663584637268848	0.46221468837466	81.2671140939597	-0.0765947955792254	0.124955091859819	0.984766707435057
407	407	M_008	Par.f.edu1	407	Par	f	0	33	82.4283687943262	2	25419	41126	14993	21770	6790	12777	1978	8557	age2	age2	0.688700045934773	0.310679375577494	82.4283687943262	-0.0514793869133006	-0.0265802209373472	2.14602140780156
408	408	M_009	Par.f.edu3	408	Par	f	0	53	84.6893081761006	1	14860	17183	10693	10693	3603	5926	NA	564	age3	age3	1	0.344875749287086	84.6893081761006	0.259820567151927	0.00761615277224531	4.40696078957595
409	409	M_010	Par.f.edu1	409	Par	f	1	19	74.7885714285714	2	12032	14888	9280	10579	1382	3093	186	1402	age1	age1	0.877209566121562	0.207751209027405	74.7885714285714	0.137030133273488	-0.129508387487436	-5.49377595795325
410	410	M_011	Par.f.edu3	410	Par	f	1	55	87.4807947019868	12	13940	24580	9178	13931	5147	10196	1592	2045	age3	age3	0.658818462421937	0.414808787632221	87.4807947019868	-0.0813609704261365	0.0775491911173806	7.19844731546215
411	411	M_012	Par.f.edu2	411	Par	f	1	28	78.5777777777778	7	11140	20590	7385	11670	3265	7505	843	2258	age2	age2	0.632819194515853	0.364497328800389	78.5777777777778	-0.107360238332221	0.0272377322855478	-1.70456960874685
412	412	M_013	Par.f.edu2	412	Par	f	0	19	108.483168316832	2	9170	14940	6218	10272	2612	4108	778	1338	age1	age1	0.605334890965732	0.274966532797858	108.483168316832	-0.134844541882341	-0.0622930637169827	28.2008209303074
413	413	M_014	Par.f.edu2	413	Par	f	0	20	NA	4	17695	26430	10205	13595	6544	11461	1261	2635	age1	age1	0.750643618977565	0.433636019674612	80.2823473865246	0.0104641861294921	0.0963764231597714	0
414	414	M_015	Par.f.edu2	414	Par	f	0	54	74.4888888888889	2	8375	15668	7315	11085	2326	4989	2179	1773	age3	age3	0.659900766801985	0.31841970896094	74.4888888888889	-0.0802786660460886	-0.0188398875539013	-5.79345849763575
418	418	M_019	Par.f.edu3	418	Par	f	0	29	83.6129032258065	4	4534	10590	3326	8300	3177	4282	2199	207	age2	age2	0.400722891566265	0.404343720491029	83.6129032258065	-0.339456541281808	0.0670841239761885	3.33055583928186
419	419	M_020	Par.f.edu1	419	Par	f	0	15	74.752	4	11545	16740	7641	10395	3394	4860	2	1487	age1	age1	0.735064935064935	0.290322580645161	74.752	-0.00511449778313811	-0.0469370158696795	-5.53034738652465
420	420	M_021	Par.f.edu3	420	Par	f	0	50	100.107462686567	6	9245	20030	5926	8956	2901	10511	843	1406	age3	age3	0.661679321125502	0.524762855716425	100.107462686567	-0.0785001117225708	0.187503259201585	19.8251153000424
421	421	M_022	Par.f.edu2	421	Par	f	0	53	101.477477477477	4	7465	7470	6405	6410	799	799	799	1060	age3	age3	0.999219968798752	0.106961178045515	101.477477477477	0.259040535950679	-0.230298418469325	21.1951300909523
423	423	M_024	Par.f.edu1	423	Par	f	1	25	64.4025157232704	4	6643	19280	5125	8975	2388	10740	1220	785	age2	age2	0.571030640668524	0.557053941908714	64.4025157232704	-0.169148792179549	0.219794345393873	-15.8798316632543
424	424	M_025	Par.f.edu1	424	Par	f	1	17	71.7837837837838	1	10560	10560	8465	8465	2095	2095	35	35	age1	age1	1	0.198390151515152	71.7837837837838	0.259820567151927	-0.138869444999689	-8.49856360274084
425	425	M_026	Par.f.edu1	425	Par	f	0	40	79.7312977099237	2	8350	12182	5628	8330	3140	3778	967	1041	age3	age3	0.67563025210084	0.310129699556723	79.7312977099237	-0.0645491807472328	-0.0271298969581177	-0.551049676600954
432	432	M_033	Par.f.edu1	432	Par	f	1	20	80.7083969465649	5	13287	22559	10269	13583	2526	8390	725	1311	age1	age1	0.756018552602518	0.371913648654639	80.7083969465649	0.0158391197544446	0.0346540521397982	0.426049560040255
433	433	M_034	Par.f.edu3	433	Par	f	1	37	88.5677419354839	3	9213	12283	8358	10059	788	2370	1090	944	age2	age2	0.830897703549061	0.192949605145323	88.5677419354839	0.0907182707009874	-0.144309991369518	8.28539454895925
442	442	M_043	Par.f.edu3	442	Par	f	0	40	83.3049180327869	4	NA	0	NA	10040	NA	5155	1040	1095	age3	age3	0.740179432848073	0.337259596514841	83.3049180327869	0	0	3.02257064626225
443	443	M_044	Par.f.edu1	443	Par	f	1	25	75.2268156424581	2	9455	12457	7380	9035	1845	3687	2140	1875	age2	age2	0.816823464305479	0.295978164887212	75.2268156424581	0.0766440314574055	-0.0412814316276288	-5.05553174406654
444	444	M_045	Par.f.edu3	444	Par	f	1	37	80.3720930232558	1	9463	14503	7515	9601	1521	4410	231	723	age2	age2	0.782730965524425	0.304075018961594	80.3720930232558	0.0425515326763514	-0.0331845775532466	0.089745636731152
447	447	M_048	Par.f.edu3	447	Par	f	0	69	87.7176470588235	4	14204	21085	8448	9689	5226	10736	666	1326	age3	age3	0.871916606460935	0.509177140147024	87.7176470588235	0.131737173612862	0.171917543632183	7.43529967229885
448	448	M_049	Par.f.edu1	448	Par	f	0	48	76.1307189542484	4	4054	8926	4054	9322	1170	7641	2345	2	age3	age3	0.434885217764428	0.856038539099261	76.1307189542484	-0.305294215083645	0.51877894258442	-4.15162843227625
449	449	M_050	Par.f.edu3	449	Par	f	0	23	77.6421052631579	1	16335	24460	9229	12073	7265	13006	1295	676	age1	age1	0.764433032386317	0.531725265739984	77.6421052631579	0.0242535995382434	0.194465669225143	-2.64024212336675
450	450	M_051	Par.f.edu2	450	Par	f	0	32	82.1028571428571	4	12402	19922	8148	8464	3591	10205	NA	1253	age2	age2	0.962665406427221	0.512247766288525	82.1028571428571	0.222485973579148	0.174988169773684	1.82050975633246
451	451	M_051	Par.f.edu2	451	Par	f	0	32	82.1028571428571	4	12402	19922	8148	8464	3591	10205	NA	1253	age2	age2	0.962665406427221	0.512247766288525	82.1028571428571	0.222485973579148	0.174988169773684	1.82050975633246
452	452	M_052	Par.f.edu1	452	Par	f	0	21	76.4121212121212	2	13521	15070	9434	10432	3905	4816	883	705	age1	age1	0.90433282208589	0.319575315195753	76.4121212121212	0.164153389237816	-0.0176842813190876	-3.87022617440344
453	453	M_053	Par.f.edu1	453	Par	f	1	20	76.8	3	9675	13918	7779	9941	1943	3896	657	738	age1	age1	0.782516849411528	0.279925276620204	76.8	0.0423374165634548	-0.0573343198946367	-3.48234738652465
454	454	M_054	Par.f.edu2	454	Par	f	1	20	85.276821192053	3	7904	18532	6060	12338	1255	6564	1296	926	age1	age1	0.491165504944075	0.354198143751349	85.276821192053	-0.249013927903998	0.0169385472365082	4.99447380552836
457	457	M_057	Par.f.edu1	457	Par	f	0	45	90.1647058823529	2	10193	12433	8107	8732	1492	2830	425	1296	age3	age3	0.928424186898763	0.2276200434328	90.1647058823529	0.18824475405069	-0.109639553082041	9.88235849582826
458	458	M_058	Par.f.edu3	458	Par	f	0	42	77.3224489795918	2	7877	10473	7225	9375	NA	1688	NA	1919	age3	age3	0.770666666666667	0.161176358254559	77.3224489795918	0.0304872338185935	-0.176083238260281	-2.95989840693285
459	459	M_059	Par.f.edu1	459	Par	f	1	27	75.0933333333333	2	15558	18975	13005	14098	2832	5284	638	231	age2	age2	0.922471272520925	0.278471673254282	75.0933333333333	0.182291839672852	-0.0587879232605588	-5.18901405319134
460	460	M_060	Par.f.edu3	460	Par	f	1	22	76.0470588235294	2	13167	18581	7039	10849	4582	4582	169	3319	age1	age1	0.648815559037699	0.246595985146117	76.0470588235294	-0.0913638738103739	-0.0906636113687238	-4.23528856299525
461	461	M_061	Par.f.edu3	461	Par	f	1	72	78.8897959183674	6	1279	4334	1279	8764	NA	5411	752	528	age3	age3	0.14593792788681	0.337259596514841	78.8897959183674	-0.594241504961263	0	-1.39255146815725
462	462	M_062	Par.f.edu2	462	Par	f	1	20	81.787012987013	3	11225	14003	9475	10082	2812	4922	1088	87	age1	age1	0.939793691727832	0.351496107976862	81.787012987013	0.199614258879759	0.0142365114620213	1.50466560048835
463	463	M_063	Par.f.edu3	463	Par	f	0	46	57.5558620689655	1	8685	12947	6404	8779	1763	3514	270	924	age3	age3	0.729468048752705	0.271414227234108	57.5558620689655	-0.0107113840953679	-0.0658453692807325	-22.7264853175591
464	464	M_064	Par.f.edu2	464	Par	f	0	20	83.7565217391304	2	12260	18194	8271	10455	3887	8461	2100	1378	age1	age1	0.791104734576758	0.465043420907992	83.7565217391304	0.0509253017286844	0.127783824393151	3.47417435260576
465	465	M_065	Par.f.edu2	465	Par	f	0	60	88.584126984127	2	11429	13548	8893	9211	1617	3635	1208	1910	age3	age3	0.965476061231137	0.268305284912902	88.584126984127	0.225296628383064	-0.0689543116019385	8.30177959760235
466	466	M_066	Par.f.edu3	466	Par	f	0	26	82.8027586206897	3	14027	19782	8960	9744	2289	6746	NA	3292	age2	age2	0.919540229885057	0.341017086240016	82.8027586206897	0.179360797036984	0.00375748972517542	2.52041123416505
468	468	M_068	Par.f.edu3	468	Par	f	1	25	76.8	3	13085	17959	9158	10698	2569	5880	730	2111	age2	age2	0.856047859412974	0.327412439445403	76.8	0.115868426564901	-0.00984715706943734	-3.48234738652465
469	469	M_069	Par.f.edu3	469	Par	f	1	22	68.2116129032258	0	109	3177	109	8835	109	5082	1808	455	age1	age1	0.0123372948500283	0.337259596514841	68.2116129032258	-0.727842137998045	0	-12.0707344832988
470	470	M_070	Par.f.edu1	470	Par	f	1	15	70.572972972973	3	13758	21262	9052	13750	5829	9441	2327	398	age1	age1	0.658327272727273	0.444031605681498	70.572972972973	-0.0818521601208004	0.106772009166657	-9.70937441355164
471	471	M_071	Par.f.edu3	471	Par	f	0	22	78.2840579710145	5	9180	9180	6780	6780	3540	3540	1225	85	age1	age1	1	0.38562091503268	78.2840579710145	0.259820567151927	0.048361318517839	-1.99828941551014
472	472	M_072	Par.f.edu1	472	Par	f	0	38	91.4526315789474	4	10067	14498	8879	9188	837	4466	375	1219	age2	age2	0.966369177187636	0.30804248861912	91.4526315789474	0.226189744339563	-0.0292171078957209	11.1702841924228
473	473	M_073	Par.f.edu3	473	Par	f	0	23	79.0588235294118	1	7137	17011	4709	9029	2378	6422	320	1880	age1	age1	0.521541698969986	0.37752042795838	79.0588235294118	-0.218637733878088	0.0402608314435391	-1.22352385711285
474	474	M_074	Par.f.edu1	474	Par	f	1	37	95.68	5	6815	9900	6177	7830	1430	2870	815	15	age2	age2	0.788888888888889	0.28989898989899	95.68	0.0487094560408157	-0.0473606066158509	15.3976526134754
475	475	M_075	Par.f.edu3	475	Par	f	1	42	87.5354838709678	2	11452	11467	8298	8298	1936	1936	NA	1233	age3	age3	1	0.168832301386588	87.5354838709678	0.259820567151927	-0.168427295128253	7.25313648444315
476	476	M_076	Par.f.edu2	476	Par	f	1	29	76.3229813664596	3	12960	23190	7491	8016	7882	17704	3677	1147	age2	age2	0.934505988023952	0.763432514014662	76.3229813664596	0.194326555175879	0.426172917499821	-3.95936602006505
477	477	M_077	Par.f.edu2	477	Par	f	0	70	72.1610738255034	3	9168	12711	7955	8747	978	3378	5	591	age3	age3	0.909454670172631	0.265754071276847	72.1610738255034	0.169275237324557	-0.071505525237994	-8.12127356102125
479	479	M_079	Par.f.edu3	479	Par	f	1	38	75.2110344827586	4	8717	13023	7297	8157	2390	4797	1040	1109	age2	age2	0.894569081770259	0.368348306841742	75.2110344827586	0.154389648922185	0.0310887103269007	-5.07131290376604
480	480	M_080	Par.f.edu3	480	Par	f	1	30	75.264	2	7332	8850	6613	8051	1770	1770	1141	170	age2	age2	0.821388647372997	0.2	75.264	0.0812092145249239	-0.137259596514841	-5.01834738652465
481	481	M_081	Par.f.edu1	481	Par	f	1	19	68.2116129032258	2	6219	12944	3662	9507	3401	4394	1441	484	age1	age1	0.385189860103082	0.339462299134734	68.2116129032258	-0.354989572744991	0.00220270261989347	-12.0707344832988
482	482	M_082	Par.f.edu2	482	Par	f	1	21	73.5594936708861	2	8630	14455	6035	8928	2683	7704	560	1026	age1	age1	0.675963261648746	0.532964372189554	73.5594936708861	-0.0642161711993277	0.195704775674713	-6.72285371563855
484	484	M_084	Par.f.edu2	484	Par	f	0	26	89.3522580645161	2	9733	15330	7222	9714	2386	3371	935	3180	age2	age2	0.743463043030677	0.219895629484671	89.3522580645161	0.00328361018260415	-0.11736396703017	9.06991067799146
485	485	M_085	Par.f.edu2	485	Par	f	0	36	69.92	2	10170	10620	7366	7546	1181	1181	NA	1893	age2	age2	0.976146302676915	0.11120527306968	69.92	0.235966869828842	-0.226054323445161	-10.3623473865246
486	486	M_086	Par.f.edu3	486	Par	f	0	43	107.561290322581	4	5465	21376	5055	9896	410	8011	1	3470	age3	age3	0.510812449474535	0.374766092814371	107.561290322581	-0.229366983373538	0.0375064962995305	27.2789429360564
487	487	M_087	Par.f.edu2	487	Par	f	1	65	80	4	9144	11452	7432	7887	1389	2624	180	1121	age3	age3	0.942310130594649	0.229130282920014	80	0.202130697746576	-0.108129313594827	-0.282347386524648
488	488	M_088	Par.f.edu1	488	Par	f	1	16	82.6666666666667	3	5613	10640	4152	8217	2569	3055	1108	476	age1	age1	0.505293902884264	0.287124060150376	82.6666666666667	-0.234885529963809	-0.0501355363644648	2.38431928014205
489	489	M_089	Par.f.edu1	489	Par	f	1	26	85.0149253731343	5	6002	13926	5272	7885	925	3961	195	2275	age2	age2	0.66861128725428	0.28443199770214	85.0149253731343	-0.0715681455937929	-0.0528275988127009	4.73257798660966
490	490	M_090	Par.f.edu2	490	Par	f	1	25	76.8	2	6920	15635	4973	8006	1148	4565	318	3382	age2	age2	0.621159130652011	0.291973137192197	76.8	-0.119020302196062	-0.0452864593226438	-3.48234738652465
491	491	M_091	Par.f.edu3	491	Par	f	0	48	71.4322580645161	1	11803	13641	9381	10150	2091	2712	NA	779	age3	age3	0.92423645320197	0.198812403782714	71.4322580645161	0.184057020353897	-0.138447192732127	-8.85008932200854
492	492	M_092	Par.f.edu3	492	Par	f	0	28	95.6035398230089	5	6406	16106	5499	11215	2627	8899	4304	296	age2	age2	0.490325456977263	0.552527008568235	95.6035398230089	-0.249853975870811	0.215267412053395	15.3211924364843
493	493	M_093	Par.f.edu1	493	Par	f	0	20	59.9950920245399	2	11587	11920	10224	10557	2731	2731	1923	555	age1	age1	0.96845694799659	0.229110738255034	59.9950920245399	0.228277515148517	-0.108148858259807	-20.2872553619847
494	494	M_094	Par.f.edu1	494	Par	f	0	24	78.5655172413793	3	3105	7040	3105	6221	NA	NA	NA	819	age1	age1	0.499115897765633	0.337259596514841	78.5655172413793	-0.241063535082441	0	-1.71683014514535
495	495	M_095	Par.f.edu3	495	Par	f	0	34	61.7411764705882	2	12212	14561	7232	9194	4368	4378	625	1614	age2	age2	0.786599956493365	0.300666163038253	61.7411764705882	0.046420523645292	-0.0365934334765879	-18.5411709159364
496	496	M_096	Par.f.edu3	496	Par	f	0	40	86.7796610169491	3	7945	8850	5527	6432	2215	2215	962	1165	age3	age3	0.859297263681592	0.250282485875706	86.7796610169491	0.119117830833519	-0.0869771106391345	6.49731363042446
497	497	M_097	Par.f.edu2	497	Par	f	0	33	81.6676056338028	2	14345	15390	8074	8164	5410	6365	2	863	age2	age2	0.988975992160706	0.41358024691358	81.6676056338028	0.248796559312632	0.0763206503987395	1.38525824727814
498	498	M_098	Par.f.edu3	498	Par	f	1	50	97.1347517730496	6	7763	12934	6804	9822	794	2906	2297	2503	age3	age3	0.692730604764814	0.224679140250503	97.1347517730496	-0.0474488280832596	-0.112580456264338	16.852404386525
501	501	M_101	Par.f.edu2	501	Par	f	0	22	91.5338129496403	4	13394	18983	9670	9852	4063	8102	1352	2381	age1	age1	0.981526593585059	0.426802928936417	91.5338129496403	0.241347160736986	0.089543332421576	11.2514655631157
507	507	M_106	Par.f.edu3	507	Par	f	1	23	76.3482352941177	6	8791	12210	6442	8797	1852	3188	292	517	age1	age1	0.732295100602478	0.261097461097461	76.3482352941177	-0.00788433224559504	-0.0761621354173797	-3.93411209240695
508	508	M_107	Par.f.edu1	508	Par	f	0	24	85.9428571428572	2	6985	14001	6469	9060	500	4258	NA	683	age1	age1	0.71401766004415	0.3041211342047	85.9428571428572	-0.0261617728039231	-0.0331384623101411	5.66050975633256
509	509	M_108	Par.f.edu3	509	Par	f	0	51	83.5047619047619	2	4205	10130	3415	5722	790	5809	1401	NA	age3	age3	0.596819293953163	0.573445212240869	83.5047619047619	-0.14336013889491	0.236185615726028	3.22241451823726
516	516	M_115	Par.f.edu3	516	Par	f	0	51	NA	7	12510	15030	8095	9577	4986	6024	837	266	age3	age3	0.845254254985904	0.400798403193613	80.2823473865246	0.10507482213783	0.063538806678772	0
518	518	M_118	Par.f.edu3	518	Par	f	0	27	70.7622641509434	1	5765	11240	5760	9838	NA	2738	1505	169	age2	age2	0.585484854645253	0.243594306049822	70.7622641509434	-0.15469457820282	-0.0936652904650187	-9.52008323558125
519	519	M_119	Par.f.edu1	519	Par	f	0	16	95.2781954887218	3	13021	21911	8379	13132	4842	7474	1495	2800	age1	age1	0.638059701492537	0.341107206425996	95.2781954887218	-0.102119731355536	0.00384760991115529	14.9958481021972
520	520	M_120	Par.f.edu3	520	Par	f	1	40	83.8351145038168	3	4835	6760	4600	5170	110	600	180	1170	age3	age3	0.889748549323017	0.0887573964497041	83.8351145038168	0.149569116474944	-0.248502200065137	3.55276711729215
522	522	M_122	Par.f.edu1	522	Par	f	1	75	63.7901639344262	2	10789	17219	7924	10844	5839	9067	3570	878	age3	age3	0.730726669125784	0.526569487194378	63.7901639344262	-0.00945276372228931	0.189309890679538	-16.4921834520985
523	523	M_123	Par.f.edu2	523	Par	f	0	48	69.1494252873563	2	15091	23470	7727	9123	8121	14923	1985	1409	age3	age3	0.846980160035076	0.635832978270132	69.1494252873563	0.106800727187003	0.298573381755291	-11.1329220991684
524	524	M_124	Par.f.edu3	524	Par	f	0	45	74.7830303030303	0	10675	14810	4509	9199	4988	8062	904	1798	age3	age3	0.490161974127623	0.544361917623227	74.7830303030303	-0.250017458720451	0.207102321108387	-5.49931708349435
525	525	M_125	Par.f.edu2	525	Par	f	0	35	111.36	2	8315	12140	6583	7907	826	1760	11	2484	age2	age2	0.832553433666372	0.14497528830313	111.36	0.0923740008182984	-0.192284308211711	31.0776526134754
526	526	M_126	Par.f.edu3	526	Par	f	0	24	73.3090909090909	3	35362	49463	22191	28541	8653	11492	1151	10581	age1	age1	0.777513051399741	0.232335280917049	73.3090909090909	0.0373336185516675	-0.104924315597792	-6.97325647743375
527	527	M_127	Par.f.edu2	527	Par	f	0	31	74.6958904109589	2	6683	13101	3596	6716	1283	3848	1	2538	age2	age2	0.535437760571769	0.293718036791085	74.6958904109589	-0.204741672276304	-0.0435415597237561	-5.58645697556575
528	528	M_128	Par.f.edu2	528	Par	f	1	26	63.1172413793104	0	11768	14388	8113	8755	3479	4067	1304	2870	age2	age2	0.926670474014849	0.282666110647762	63.1172413793104	0.186491041166776	-0.0545934858670787	-17.1651060072142
531	531	M_131	Par.f.edu3	531	Par	f	1	31	85.4204081632653	1	8688	9437	6074	6413	1728	2138	311	1197	age2	age2	0.947138624668642	0.226555049274134	85.4204081632653	0.206959191820569	-0.110704547240707	5.13806077674064
532	532	M_132	Par.f.edu3	532	Par	f	0	23	63.0588235294118	0	4455	8507	3987	6024	713	2561	467	389	age1	age1	0.661852589641434	0.301046197249324	63.0588235294118	-0.078326843206639	-0.0362133992655167	-17.2235238571129
533	533	M_133	Par.f.edu3	533	Par	f	0	53	87.5120567375887	2	10320	13395	6858	8658	3163	4071	13	679	age3	age3	0.792099792099792	0.303919372900336	87.5120567375887	0.0519203592517189	-0.0333402236145048	7.22970935106405
537	537	M_138	Par.f.edu3	537	Par	f	1	24	70.0822695035461	3	11596	13540	8669	8718	2120	3692	NA	1130	age1	age1	0.994379444826795	0.272673559822747	70.0822695035461	0.254200011978722	-0.0645860366920933	-10.2000778829785
538	538	M_139	Par.f.edu3	538	Par	f	0	36	109.648192771084	4	8272	9470	7090	7620	2977	3945	2155	60	age2	age2	0.930446194225722	0.416578669482577	109.648192771084	0.190266761377649	0.0793190729677358	29.3658453845593
540	540	M_141	Par.f.edu3	540	Par	f	0	51	89.4197183098591	8	9176	19300	7601	9580	1615	8935	665	1450	age3	age3	0.793423799582463	0.462953367875648	89.4197183098591	0.0532443667343903	0.125693771360807	9.13737092333446
543	543	M_144	Par.f.edu2	543	Par	f	1	57	77.9815384615385	1	12366	18791	10464	10879	1375	6557	603	1958	age3	age3	0.961853111499219	0.348943643233463	77.9815384615385	0.221673678651146	0.0116840467186221	-2.30080892498614
544	544	M_145	Par.f.edu1	544	Par	f	1	62	72.8615384615385	1	7557	16662	4462	8694	2067	6899	1260	2329	age3	age3	0.513227513227513	0.414055935661985	72.8615384615385	-0.22695191962056	0.0767963391471446	-7.42080892498615
254	254	F_001	Par.m.edu3	254	Par	m	0	58	71.3007407407407	3	9560	17437	7552	8881	2264	8782	856	630	age3	age3	0.850354689787186	0.503641681481906	71.3007407407407	0.156759126925207	0.211796917985899	-14.4157055385868
255	255	F_002	Par.m.edu2	255	Par	m	0	27	93.3380530973451	7	4070	29950	3757	15546	2010	16760	5531	3175	age2	age2	0.241669882928084	0.559599332220367	93.3380530973451	-0.451925679933895	0.26775456872436	7.62160681801761
256	256	F_003	Par.m.edu3	256	Par	m	1	62	83.4782608695652	5	3615	8719	3274	7127	754	2473	886	5	age3	age3	0.459379823207521	0.283633444202317	83.4782608695652	-0.234215739654459	-0.00821131929369023	-2.23818540976228
259	259	F_006	Par.m.edu1	259	Par	m	0	17	84.1142857142857	5	11004	16796	7875	11925	1486	2326	NA	2545	age1	age1	0.660377358490566	0.138485353655632	84.1142857142857	-0.0332182043714135	-0.153359409840375	-1.60216056504179
260	260	F_007	Par.m.edu3	260	Par	m	0	56	80.4283464566929	4	11344	22192	6388	10618	2237	8689	NA	2885	age3	age3	0.601619890751554	0.391537490987743	80.4283464566929	-0.0919756721104256	0.0996927274917363	-5.28809982263458
261	261	F_008	Par.m.edu3	261	Par	m	0	46	110.4	3	10073	17520	6822	9611	3183	7694	93	308	age3	age3	0.7098116741234	0.439155251141553	110.4	0.0162161112614208	0.147310487645545	24.6835537206725
262	262	F_009	Par.m.edu2	262	Par	m	1	53	96.2953846153846	5	6940	13507	5836	10086	640	3169	817	1329	age3	age3	0.578623835018838	0.234619086399645	96.2953846153846	-0.114971727843142	-0.0572256770963624	10.5789383360571
263	263	F_010	Par.m.edu3	263	Par	m	1	50	78.0358620689655	2	7871	14059	7070	10758	1283	1994	790	2097	age3	age3	0.657185350436884	0.141830855679636	78.0358620689655	-0.0364102124250953	-0.150013907816371	-7.68058421036199
264	264	F_011	Par.m.edu2	264	Par	m	1	44	98.2032786885246	8	6252	14835	5136	10057	502	3626	570	1722	age3	age3	0.510689072287959	0.244421975058982	98.2032786885246	-0.182906490574021	-0.0474227884370249	12.4868324091971
265	265	F_012	Par.m.edu3	265	Par	m	0	32	66.0027210884354	0	10263	13535	7595	9676	1767	2050	NA	1809	age2	age2	0.784931789995866	0.151459179903953	66.0027210884354	0.0913362271338866	-0.140385583592054	-19.7137251908921
266	266	F_013	Par.m.edu3	266	Par	m	0	50	93.606106870229	4	11704	17480	9056	12908	2800	4030	880	1422	age3	age3	0.701580415246359	0.230549199084668	93.606106870229	0.00798485238437929	-0.0612955644113388	7.88966059090151
267	267	F_014	Par.m.edu3	267	Par	m	0	25	101.151219512195	8	6385	20017	5665	12415	235	6516	1479	2565	age2	age2	0.456302859444221	0.325523305190588	101.151219512195	-0.237292703417759	0.033678541694581	15.4347732328675
271	271	F_018	Par.m.edu1	271	Par	m	0	16	NA	8	10056	19902	7455	10356	2488	9139	736	1143	age1	age1	0.719872537659328	0.45920008039393	85.7164462793275	0.0262769747973484	0.167355316897923	0
272	272	F_019	Par.m.edu2	272	Par	m	0	54	NA	7	7171	12676	1525	1888	5507	10734	90	144	age3	age3	0.807733050847458	0.846797096875986	85.7164462793275	0.114137487985478	0.554952333379979	0
273	273	F_020	Par.m.edu1	273	Par	m	0	16	NA	2	12173	20311	8224	10394	2762	6782	169	3304	age1	age1	0.791225707138734	0.333907734725026	85.7164462793275	0.0976301442767543	0.0420629712290188	0
274	274	F_021	Par.m.edu2	274	Par	m	0	19	95.9072463768116	2	6240	8530	5103	7187	1150	1150	1150	1343	age1	age1	0.710032002226242	0.134818288393904	95.9072463768116	0.0164364393642623	-0.157026475102103	10.1908000974841
276	276	F_023	Par.m.edu2	276	Par	m	1	22	90.5142857142857	14	11235	20279	7110	12182	4695	6583	2460	3974	age1	age1	0.583648005253653	0.324621529661226	90.5142857142857	-0.109947557608327	0.0327767661652189	4.79783943495822
277	277	F_024	Par.m.edu3	277	Par	m	1	55	75.0097902097902	0	8757	13869	7374	9358	1742	5358	847	NA	age3	age3	0.787988886514212	0.386329223447977	75.0097902097902	0.0943933236522329	0.0944844599519705	-10.7066560695373
278	278	F_025	Par.m.edu3	278	Par	m	0	35	92.3496296296296	4	9590	11520	8611	9380	3220	4456	2536	220	age2	age2	0.918017057569296	0.386805555555556	92.3496296296296	0.224421494707317	0.0949607920595485	6.63318335030212
285	285	F_032	Par.m.edu3	285	Par	m	1	28	72.8	0	7920	17548	4627	9770	2009	6256	790	2312	age2	age2	0.473592630501535	0.356507864144062	72.8	-0.220002932360444	0.064663100648055	-12.9164462793275
286	286	F_033	Par.m.edu3	286	Par	m	1	28	66.5984962406015	0	7305	8740	6387	7538	946	946	338	594	age2	age2	0.847306977978244	0.108237986270023	66.5984962406015	0.153711415116264	-0.183606777225984	-19.117950038726
287	287	F_034	Par.m.edu3	287	Par	m	1	33	91.4285714285714	4	8781	14600	7234	9893	1234	2052	98	2753	age2	age2	0.731224097846963	0.140547945205479	91.4285714285714	0.037628534984983	-0.151296818290528	5.71212514924392
296	296	F_044	Par.m.edu2	296	Par	m	0	32	86.2315789473684	5	8985	12340	6225	8580	1495	2484	124	1400	age2	age2	0.725524475524476	0.20129659643436	86.2315789473684	0.031928912662496	-0.0905481670616472	0.51513266804092
297	297	F_045	Par.m.edu2	297	Par	m	0	23	85.751048951049	0	7073	11261	6526	8797	546	2962	645	147	age1	age1	0.741843810389906	0.263031702335494	85.751048951049	0.0482482475279261	-0.0288130611605129	0.0346026717215153
298	298	F_046	Par.m.edu3	298	Par	m	1	45	82.3854545454546	2	11248	20488	9237	9869	682	7744	22	2897	age3	age3	0.935961090282703	0.377977352596642	82.3854545454546	0.242365527420724	0.0861325891006349	-3.33099173387288
300	300	F_048	Par.m.edu2	300	Par	m	1	45	NA	7	7264	17392	5019	10644	2024	6331	170	587	age3	age3	0.471533258173619	0.364017939282429	85.7164462793275	-0.222062304688361	0.0721731757864217	0
301	301	F_049	Par.m.edu3	301	Par	m	1	47	89.9282051282051	4	9384	11590	6983	9125	1986	1986	810	1289	age3	age3	0.765260273972603	0.171354616048318	89.9282051282051	0.0716647111106232	-0.12049014744769	4.21175884887761
305	305	F_053	Par.m.edu2	305	Par	m	0	20	94.5732484076433	3	9998	14564	7365	9214	3548	5778	1160	732	age1	age1	0.799327110918168	0.396731667124416	94.5732484076433	0.105731548056188	0.104886903628409	8.85680212831582
306	306	F_054	Par.m.edu1	306	Par	m	0	20	101.720353982301	4	11572	13705	8406	9011	879	1051	NA	3643	age1	age1	0.932859837975807	0.0766873403867202	101.720353982301	0.239264275113828	-0.215157423109287	16.0039077029735
307	307	F_055	Par.m.edu1	307	Par	m	0	17	68.3812080536913	0	6351	12834	3035	9223	2128	2128	NA	1483	age1	age1	0.329068632765911	0.165809568334113	68.3812080536913	-0.364526930096068	-0.126035195161895	-17.3352382256362
308	308	F_056	Par.m.edu2	308	Par	m	0	18	93.2699300699301	4	11611	14971	9089	10285	2387	5140	879	425	age1	age1	0.883714146815751	0.34333043884844	93.2699300699301	0.190118583953772	0.0514856753524333	7.55348379060261
309	309	F_057	Par.m.edu2	309	Par	m	0	43	87.8751773049646	2	9906	12517	7846	9198	1590	1590	908	2637	age3	age3	0.853011524244401	0.127027242949589	87.8751773049646	0.159415961382421	-0.164817520546418	2.15873102563711
310	310	F_058	Par.m.edu2	310	Par	m	1	29	72.3087719298246	0	8783	16680	6782	10098	1358	4715	NA	1867	age2	age2	0.671618142206377	0.282673860911271	72.3087719298246	-0.021977420655602	-0.00917090258473602	-13.4076743495029
311	311	F_059	Par.m.edu3	311	Par	m	1	64	83.3443609022556	3	8686	12407	6200	7747	1841	2422	260	2498	age3	age3	0.800309797340906	0.195212380108004	83.3443609022556	0.106714234478927	-0.0966323833880035	-2.37208537707188
312	312	F_060	Par.m.edu2	312	Par	m	1	21	91.8377622377622	3	10665	15404	7135	9098	3928	5979	590	917	age1	age1	0.784238294130578	0.388145936120488	91.8377622377622	0.0906427312685986	0.0963011726244812	6.12131595843472
317	317	F_065	Par.m.edu3	317	Par	m	0	43	91.7489051094891	9	4779	18604	3500	11187	1312	5903	1621	3135	age3	age3	0.312863144721552	0.317297355407439	91.7489051094891	-0.380732418140428	0.0254525919114322	6.03245883016162
318	318	F_066	Par.m.edu1	318	Par	m	1	52	74.151724137931	3	2705	5249	1871	9545	834	6057	1975	1292	age3	age3	0.196018858040859	0.291844763496007	74.151724137931	-0.49757670482112	0	-11.5647221413965
319	319	F_067	Par.m.edu1	319	Par	m	1	17	87.7473684210526	2	10126	17359	7771	11094	3207	7091	1289	463	age1	age1	0.700468721831621	0.408491272538741	87.7473684210526	0.00687315896964114	0.116646509042734	2.03092214172511
320	320	F_068	Par.m.edu1	320	Par	m	1	15	88.9904761904762	3	9966	30565	7373	15932	2665	8221	814	7226	age1	age1	0.462779312076324	0.268967773597252	88.9904761904762	-0.230816250785655	-0.0228769898987553	3.27402991114872
321	321	F_069	Par.m.edu3	321	Par	m	0	34	74.6985074626866	2	11841	14486	9472	10650	2004	3143	104	797	age2	age2	0.889389671361502	0.216968107137926	74.6985074626866	0.195794108499523	-0.0748766563580807	-11.0179388166409
322	322	F_070	Par.m.edu1	322	Par	m	0	65	105.686486486486	4	11879	21521	7004	11356	4492	9711	1	455	age3	age3	0.616766467065868	0.451233678732401	105.686486486486	-0.0768290957961113	0.159388915236394	19.9700402071585
323	323	F_071	Par.m.edu2	323	Par	m	0	21	81.740350877193	3	10885	16439	7672	11197	2992	4200	252	1294	age1	age1	0.685183531303028	0.255489993308595	81.740350877193	-0.00841203155895198	-0.0363547701874116	-3.97609540213449
324	324	F_072	Par.m.edu3	324	Par	m	0	48	79.6952380952381	0	14468	17080	9238	10078	4492	5608	331	1725	age3	age3	0.916650128993848	0.328337236533958	79.6952380952381	0.223054566131868	0.0364924730379508	-6.02120818408939
326	326	F_074	Par.m.edu1	326	Par	m	1	32	66.72	0	5927	12443	3998	8850	981	2532	NA	1061	age2	age2	0.451751412429379	0.203487904846098	66.72	-0.241844150432601	-0.0883568586499088	-18.9964462793275
327	327	F_075	Par.m.edu3	327	Par	m	1	29	79.9790849673203	2	11641	17089	8965	10625	2707	5206	168	1426	age2	age2	0.843764705882353	0.304640411960911	79.9790849673203	0.150169143020373	0.0127956484649035	-5.73736131200718
328	328	F_076	Par.m.edu2	328	Par	m	1	23	99.574025974026	9	22723	34465	14719	19303	7973	13682	1875	3355	age1	age1	0.762523960006217	0.396982445959669	99.574025974026	0.0689283971442372	0.105137682463662	13.8575796946985
329	329	F_077	Par.m.edu1	329	Par	m	0	34	65.271523178808	1	9880	14847	7078	10317	3120	4456	1411	1485	age2	age2	0.68605214694194	0.300127971980872	65.271523178808	-0.00754341592003904	0.00828320848486452	-20.4449231005195
330	330	F_078	Par.m.edu2	330	Par	m	0	33	58.8967320261438	1	10349	11816	5655	6565	3949	4466	10	795	age2	age2	0.861386138613861	0.377962085308057	58.8967320261438	0.167790575751882	0.0861173218120498	-26.8197142531837
331	331	F_079	Par.m.edu1	331	Par	m	0	23	70.1741176470588	0	14380	14831	10490	10498	2140	2344	NA	1989	age1	age1	0.999237950085731	0.158047333288382	70.1741176470588	0.305642387223751	-0.133797430207625	-15.5423286322687
332	332	F_080	Par.m.edu2	332	Par	m	1	51	77.7481481481482	5	11226	15406	8463	9855	1396	4346	716	1921	age3	age3	0.858751902587519	0.282097883941322	77.7481481481482	0.165156339725539	-0.00974687955468545	-7.96829813117928
333	333	F_081	Par.m.edu2	333	Par	m	1	21	98.2658385093168	3	8980	8980	7123	7123	1860	1860	3	NA	age1	age1	1	0.207126948775056	98.2658385093168	0.30640443713802	-0.0847178147209513	12.5493922299893
334	334	F_082	Par.m.edu2	334	Par	m	1	35	85.6964539007092	4	13540	17390	10240	10697	3098	6242	700	1151	age2	age2	0.957277741422829	0.358941920644048	85.6964539007092	0.263682178560849	0.0670971571480413	-0.0199923786182836
337	337	F_086	Par.m.edu2	337	Par	m	1	21	21.0929577464789	2	12851	16465	10217	11597	3064	5335	1798	1331	age1	age1	0.88100370785548	0.324020649863346	21.0929577464789	0.1874081449935	0.0321758863673395	-64.6234885328486
338	338	F_087	Par.m.edu2	338	Par	m	1	56	115.829508196721	2	2230	8550	2230	7687	NA	1357	794	300	age3	age3	0.290100169116691	0.158713450292398	115.829508196721	-0.403495393745289	-0.133131313203609	30.1130619173935
339	339	F_088	Par.m.edu2	339	Par	m	1	48	80.5987096774194	3	12559	13158	9786	10385	2429	2429	682	1026	age3	age3	0.942320654790563	0.184602523179815	80.5987096774194	0.248725091928584	-0.107242240316192	-5.11773660190809
340	340	F_089	Par.m.edu3	340	Par	m	1	61	82.5081081081081	2	7882	12058	6562	7517	1078	4256	420	705	age3	age3	0.872954636158042	0.352960689998341	82.5081081081081	0.179359073296062	0.0611159265023343	-3.20833817121938
342	342	F_091	Par.m.edu2	342	Par	m	0	29	69.3255474452555	4	6115	13209	4748	10035	1275	2474	430	1130	age2	age2	0.473143996013951	0.187296540237717	69.3255474452555	-0.220451566848028	-0.10454822325829	-16.390898834072
343	343	F_092	Par.m.edu2	343	Par	m	0	29	93.6727272727273	4	9474	12039	8274	9564	308	828	NA	1647	age2	age2	0.865119196988708	0.0687764764515325	93.6727272727273	0.171523634126728	-0.223068287044475	7.95628099339982
344	344	F_093	Par.m.edu2	344	Par	m	0	40	93	3	10740	15598	6725	9469	2652	4640	510	1999	age2	age2	0.710212271623191	0.297474035132709	93	0.0166167087612119	0.00562927163670229	7.28355372067251
345	345	F_094	Par.m.edu2	345	Par	m	1	60	87.1024390243903	4	10020	16160	7173	11103	2848	5061	4	NA	age3	age3	0.646041610375574	0.313180693069307	87.1024390243903	-0.0475539524864054	0.0213359295732999	1.38599274506282
346	346	F_095	Par.m.edu2	346	Par	m	1	58	76.6015503875969	6	10694	12419	7736	8273	2470	2731	NA	1415	age3	age3	0.935090051976308	0.219904984298253	76.6015503875969	0.241494489114329	-0.0719397791977543	-9.11489589173058
347	347	F_096	Par.m.edu3	347	Par	m	1	32	104.582945736434	0	4691	6840	3620	5445	1696	2020	625	NA	age2	age2	0.664830119375574	0.295321637426901	104.582945736434	-0.0287654434864056	0.00347687393089358	18.8664994571065
348	348	F_097	Par.m.edu2	348	Par	m	1	42	71.205298013245	1	5176	13981	4890	9886	262	2725	NA	1370	age3	age3	0.49463888326927	0.194907374293684	71.205298013245	-0.19895667959271	-0.0969373892023227	-14.5111482660825
349	349	F_098	Par.m.edu3	349	Par	m	1	25	77.4243902439025	0	NA	0	NA	9105	NA	5922	1108	3	age2	age2	0.69359556286198	0.291844763496007	77.4243902439025	0	0	-8.29205603542499
350	350	F_099	Par.m.edu2	350	Par	m	0	62	100.489552238806	5	16309	31988	7770	11321	7378	18245	33	2455	age3	age3	0.68633512940553	0.570370138802051	100.489552238806	-0.00726043345645	0.278525375306044	14.7731059594785
351	351	F_100	Par.m.edu1	351	Par	m	0	15	NA	3	13203	20230	9793	10531	1471	2745	NA	6954	age1	age1	0.929921185072643	0.135689569945625	85.7164462793275	0.236325622210663	-0.156155193550382	0
352	352	F_101	Par.m.edu2	352	Par	m	0	59	93.243795620438	8	NA	0	NA	11001	NA	10473	835	1155	age3	age3	0.69359556286198	0.291844763496007	93.243795620438	0	0	7.52734934111051
353	353	F_102	Par.m.edu3	353	Par	m	0	30	92.8744186046512	2	9161	10531	7717	9082	1579	1579	820	690	age2	age2	0.849702708654481	0.149938277466527	92.8744186046512	0.156107145792502	-0.14190648602948	7.15797232532371
354	354	F_103	Par.m.edu2	354	Par	m	0	27	73.8969072164949	0	10216	14946	6713	8973	3504	4097	1	1877	age2	age2	0.748133288755154	0.274120165930684	73.8969072164949	0.0545377258931748	-0.0177245975653232	-11.8195390628326
355	355	F_104	Par.m.edu2	355	Par	m	0	57	88.088188976378	9	12540	19070	8070	10729	3155	5116	746	3971	age3	age3	0.75216702395377	0.268274777136864	88.088188976378	0.0585714610917906	-0.0235699863591428	2.37174269705052
356	356	F_105	Par.m.edu3	356	Par	m	1	26	86.3030303030303	3	7028	7954	6491	6516	1396	2297	1031	172	age2	age2	0.996163290362185	0.288785516721147	86.3030303030303	0.302567727500206	-0.00305924677486041	0.586584023702812
360	360	F_109	Par.m.edu2	360	Par	m	0	20	80.4312056737589	1	8374	10414	7368	8693	1098	1098	822	1445	age1	age1	0.847578511445991	0.105434991357788	80.4312056737589	0.153982948584012	-0.186409772138219	-5.28524060556859
363	363	F_113	Par.m.edu3	363	Par	m	0	47	92.5131034482759	5	13394	14674	6798	6798	5294	6421	1	1456	age3	age3	1	0.437576666212348	92.5131034482759	0.30640443713802	0.145731902716341	6.79665716894841
364	364	F_114	Par.m.edu3	364	Par	m	0	39	71.3981651376147	4	9829	15100	5474	9404	4353	6517	1191	370	age2	age2	0.582092726499362	0.43158940397351	71.3981651376147	-0.111502836362618	0.139744640477503	-14.3182811417128
371	371	F_120	Par.m.edu3	371	Par	m	0	31	90.6491803278689	2	10949	13414	8694	9454	1490	1490	524	2994	age2	age2	0.919610746773852	0.111077978231698	90.6491803278689	0.226015183911873	-0.180766785264309	4.93273404854142
373	373	F_122	Par.m.edu1	373	Par	m	0	37	67.9949044585987	0	12614	24988	9901	14150	2903	7974	1304	4168	age2	age2	0.699717314487633	0.319113174323675	67.9949044585987	0.00612175162565298	0.0272684108276683	-17.7215418207288
374	374	F_124	Par.m.edu3	374	Par	m	0	32	93.1672131147541	2	11026	17247	4417	10105	5387	13030	1107	2104	age2	age2	0.437110341415141	0.755493709050849	93.1672131147541	-0.256485221446838	0.463648945554842	7.45076683542662
375	375	F_125	Par.m.edu2	375	Par	m	1	20	104.12972972973	1	5699	17274	2638	10370	3397	6936	1817	1785	age1	age1	0.254387656702025	0.401528308440431	104.12972972973	-0.439207906159954	0.109683544944424	18.4132834504025
377	377	F_127	Par.m.edu1	377	Par	m	1	16	77.3224489795918	1	9158	15869	6389	10001	2767	4475	NA	1393	age1	age1	0.638836116388361	0.281996345075304	77.3224489795918	-0.0547594464736184	-0.00984841842070294	-8.39399729973569
378	378	F_128	Par.m.edu2	378	Par	m	0	56	94.496644295302	2	17695	25061	13509	15763	2051	4689	1056	5665	age3	age3	0.857006914927362	0.187103467539204	94.496644295302	0.163411352065382	-0.104741295956803	8.78019801597452
379	379	F_129	Par.m.edu3	379	Par	m	0	27	91.7633802816901	2	9380	14750	7469	9964	1035	3967	57	876	age2	age2	0.74959855479727	0.268949152542373	91.7633802816901	0.0560029919352907	-0.0228956109536341	6.04693400236262
380	380	F_130	Par.m.edu3	380	Par	m	0	60	NA	15	8279	20774	5946	13404	1267	4838	839	3371	age3	age3	0.443598925693823	0.23288726292481	85.7164462793275	-0.249996637168157	-0.0589575005711972	0
381	381	F_131	Par.m.edu2	381	Par	m	0	20	108.701538461538	6	11045	18256	8913	12853	3032	3697	1665	3371	age1	age1	0.693456780518167	0.202508764241893	108.701538461538	-0.000138782343812593	-0.089335999254114	22.9850921822105
382	382	F_132	Par.m.edu2	382	Par	m	1	39	84.2926829268293	2	12075	16396	6709	9795	4532	5022	NA	1579	age2	age2	0.684941296579888	0.306294218101976	84.2926829268293	-0.00865426628209187	0.0144494546059691	-1.42376335249818
385	385	F_135	Par.m.edu1	385	Par	m	1	16	87.3513513513514	5	6915	14838	5695	8730	1220	4958	110	1260	age1	age1	0.652348224513173	0.334142067664106	87.3513513513514	-0.0412473383488066	0.0422973041680987	1.63490507202391
386	386	F_136	Par.m.edu2	386	Par	m	0	19	88.0783216783217	2	9143	12232	5548	7401	3196	3279	780	2332	age1	age1	0.749628428590731	0.268067364290386	88.0783216783217	0.0560328657287514	-0.0237773992056212	2.36187539899421
390	390	F_140	Par.m.edu1	390	Par	m	1	16	91.2868217054264	3	10409	22697	7508	8997	2898	14196	665	169	age1	age1	0.834500389018562	0.625457108869014	91.2868217054264	0.140904826156582	0.333612345373006	5.57037542609892
391	391	F_141	Par.m.edu3	391	Par	m	1	45	78.1879518072289	1	11088	13303	7360	8820	2713	2983	60	1560	age3	age3	0.834467120181406	0.22423513493197	78.1879518072289	0.140871557319426	-0.0676096285640368	-7.52849447209859
393	393	F_143	Par.m.edu2	393	Par	m	0	52	90.824347826087	2	7933	11360	5824	5998	1845	2143	NA	3219	age3	age3	0.970990330110037	0.188644366197183	90.824347826087	0.277394767248057	-0.103200397298824	5.10790154675952
396	396	F_146	Par.m.edu2	396	Par	m	1	38	78.3463087248322	5	6266	11555	4435	7343	1030	3023	473	1662	age2	age2	0.6039765763312	0.261618347035915	78.3463087248322	-0.0896189865307797	-0.0302264164600918	-7.37013755449529
397	397	F_147	Par.m.edu1	397	Par	m	1	21	79.0335570469799	2	11226	15374	8894	10532	777	1835	NA	3007	age1	age1	0.844473984048614	0.119357356576037	79.0335570469799	0.150878421186634	-0.17248740691997	-6.68288923234759
398	398	F_148	Par.m.edu3	398	Par	m	1	59	85.7212121212121	4	10368	14502	7092	8016	2762	5137	358	1707	age3	age3	0.884730538922156	0.354227003171976	85.7212121212121	0.191134976060176	0.0623822396759693	0.0047658418846197
404	404	M_004	Par.m.edu1	404	Par	m	1	17	NA	2	6639	22755	5771	15366	165	6576	825	1638	age1	age1	0.375569439021216	0.288991430454845	85.7164462793275	-0.318026123840764	-0.00285333304116192	0
405	405	M_005	Par.m.edu1	405	Par	m	1	73	90.3013698630137	7	10278	23520	6811	11220	4690	11745	3050	3605	age3	age3	0.607040998217469	0.499362244897959	90.3013698630137	-0.0865545646445107	0.207517481401952	4.58492358368622
415	415	M_016	Par.m.edu2	415	Par	m	1	45	94.8459016393443	2	7739	12952	4995	9067	1050	1050	280	3115	age3	age3	0.550898864012352	0.0810685608400247	94.8459016393443	-0.142696698849627	-0.210776202655982	9.12945536001682
416	416	M_017	Par.m.edu2	416	Par	m	1	21	85.4	4	8593	17680	4288	10558	3978	5023	384	2483	age1	age1	0.4061375260466	0.284106334841629	85.4	-0.28745803681538	-0.00773842865437807	-0.316446279327479
417	417	M_018	Par.m.edu2	417	Par	m	1	27	103.842253521127	4	9170	9970	7554	8354	2200	2200	870	286	age2	age2	0.904237491022265	0.220661985957874	103.842253521127	0.210641928160285	-0.0711827775381334	18.1258072417995
422	422	M_023	Par.m.edu2	422	Par	m	1	18	NA	5	8733	11928	7176	9835	2268	2636	729	186	age1	age1	0.729639044229792	0.220992622401073	85.7164462793275	0.036043481367812	-0.0708521410949339	0
426	426	M_027	Par.m.edu2	426	Par	m	1	22	95.4014388489209	3	7324	14900	4268	10198	3052	4730	37	9	age1	age1	0.418513434006668	0.31744966442953	95.4014388489209	-0.275082128855312	0.0256049009335232	9.68499256959342
427	427	M_028	Par.m.edu3	427	Par	m	1	36	85.4292134831461	2	12143	19126	8482	12248	4460	8172	1404	110	age2	age2	0.692521227955585	0.42727177663913	85.4292134831461	-0.00107433490639497	0.135427013143123	-0.287232796181385
428	428	M_029	Par.m.edu2	428	Par	m	0	53	87.6444444444444	3	11295	14026	8114	9530	1946	2916	220	1800	age3	age3	0.851416579223505	0.207899615000713	87.6444444444444	0.157821016361525	-0.0839451484952941	1.92799816511692
429	429	M_030	Par.m.edu3	429	Par	m	0	30	99.6430769230769	7	9394	14911	8493	9956	1313	4843	490	602	age2	age2	0.853053435114504	0.32479377640668	99.6430769230769	0.159457872252524	0.0329490129106726	13.9266306437494
430	430	M_031	Par.m.edu2	430	Par	m	0	25	107.670588235294	3	8924	12600	6114	9790	2856	2920	111	1	age2	age2	0.624514811031665	0.231746031746032	107.670588235294	-0.0690807518303146	-0.0600987317499753	21.9541419559665
431	431	M_032	Par.m.edu2	431	Par	m	0	19	82.0363636363636	2	8698	12520	6485	8378	2628	3814	1328	1656	age1	age1	0.774051086178085	0.304632587859425	82.0363636363636	0.0804555233161059	0.0127878243634179	-3.68008264296388
434	434	M_035	Par.m.edu3	434	Par	m	0	28	71.7606299212598	3	6180	7780	5415	7000	NA	NA	NA	780	age2	age2	0.773571428571429	0.291844763496007	71.7606299212598	0.079975865709449	0	-13.9558163580677
435	435	M_036	Par.m.edu2	435	Par	m	0	22	98.9090909090909	14	8871	29331	5905	14561	1991	13288	1545	3027	age1	age1	0.405535334111668	0.453036036957485	98.9090909090909	-0.288060228750311	0.161191273461478	13.1926446297634
436	436	M_037	Par.m.edu2	436	Par	m	0	32	97.0361904761905	5	5273	12982	2640	8893	3514	5496	1407	NA	age2	age2	0.296862701000787	0.423355415190263	97.0361904761905	-0.396732861861192	0.131510651694256	11.319744196863
437	437	M_038	Par.m.edu3	437	Par	m	0	71	77.4095238095238	4	13607	17207	8372	9341	5403	6365	170	1671	age3	age3	0.896263783320844	0.369907595745917	77.4095238095238	0.202668220458864	0.0780628322499103	-8.30692246980368
438	438	M_039	Par.m.edu3	438	Par	m	1	66	73.9356643356643	2	10463	14455	8880	10510	1760	2858	885	1972	age3	age3	0.844909609895338	0.197717052922864	73.9356643356643	0.151314047033358	-0.094127710573143	-11.7807819436632
439	439	M_040	Par.m.edu2	439	Par	m	1	24	74.4727272727273	2	655	17797	655	10688	380	6907	762	964	age1	age1	0.0612836826347305	0.388099117828848	74.4727272727273	-0.632311880227249	0.0962543543328405	-11.2437190066002
440	440	M_041	Par.m.edu3	440	Par	m	0	34	89.0980392156863	2	3847	10010	2106	6821	1044	1967	20	1242	age2	age2	0.308752382348629	0.196503496503496	89.0980392156863	-0.38484318051335	-0.0953412669925105	3.38159293635881
441	441	M_042	Par.m.edu1	441	Par	m	0	18	100.654545454545	3	13004	20205	9685	11454	2238	5710	NA	3041	age1	age1	0.845556137593854	0.282603316010888	100.654545454545	0.151960574731874	-0.00924144748511863	14.9380991752175
445	445	M_046	Par.m.edu2	445	Par	m	1	26	76.0888888888889	6	6515	11590	5391	9114	1411	2651	287	112	age2	age2	0.591507570770244	0.228731665228645	76.0888888888889	-0.102087992091736	-0.0631130982673616	-9.62755739043858
446	446	M_047	Par.m.edu2	446	Par	m	1	22	96.2335766423358	6	8104	13081	5867	10153	1670	2123	NA	805	age1	age1	0.577858760957353	0.162296460515251	96.2335766423358	-0.115736801904627	-0.129548302980756	10.5171303630083
455	455	M_055	Par.m.edu3	455	Par	m	1	31	72.0103225806452	1	9315	11835	7413	9466	1516	1673	NA	696	age2	age2	0.783118529473907	0.141360371778623	72.0103225806452	0.089522966611927	-0.150484391717384	-13.7061236986823
456	456	M_056	Par.m.edu1	456	Par	m	1	19	104.228571428571	4	6539	14555	4548	9664	1194	3584	NA	1307	age1	age1	0.470612582781457	0.246238406046032	104.228571428571	-0.222982980080523	-0.0456063574499747	18.5121251492435
467	467	M_067	Par.m.edu2	467	Par	m	1	52	86.9402597402597	4	5843	13067	4326	8585	1322	2908	NA	1574	age3	age3	0.503902154921374	0.22254534323104	86.9402597402597	-0.189693407940605	-0.069299420264967	1.22381346093222
478	478	M_078	Par.m.edu3	478	Par	m	0	55	NA	3	6885	9630	6138	7638	1188	1655	523	860	age3	age3	0.803613511390416	0.171858774662513	85.7164462793275	0.110017948528437	-0.119985988833494	0
483	483	M_083	Par.m.edu2	483	Par	m	0	26	83.4133333333333	2	8700	16738	6363	9897	2932	7000	931	772	age2	age2	0.642922097605335	0.41821006093918	83.4133333333333	-0.0506734652566446	0.126365297443173	-2.30311294599419
499	499	M_099	Par.m.edu2	499	Par	m	1	41	74.072131147541	2	4526	11803	4152	9324	NA	1146	460	1793	age3	age3	0.445302445302445	0.0970939591629247	74.072131147541	-0.248293117559534	-0.194750804333082	-11.6443151317865
500	500	M_100	Par.m.edu2	500	Par	m	1	17	65.7534246575342	4	8686	14017	6490	10058	1166	2819	963	2103	age1	age1	0.645257506462517	0.201112934294071	65.7534246575342	-0.0483380563994621	-0.0907318292019355	-19.9630216217933
502	502	M_102	Par.m.edu3	502	Par	m	0	54	67.5555555555556	2	10015	11745	8914	10014	2032	2809	1083	5	age3	age3	0.890153784701418	0.239165602383993	67.5555555555556	0.196558221839438	-0.0526791611120138	-18.1608907237719
503	503	M_103	Par.m.edu3	503	Par	m	1	24	75.830303030303	0	6791	13996	6682	9373	429	4010	390	1003	age1	age1	0.712898751733703	0.286510431551872	75.830303030303	0.0193031888717237	-0.00533433194413507	-9.88614324902449
504	504	M_104	Par.m.edu2	504	Par	m	1	35	75.7960784313725	8	8205	17512	4943	7639	2528	8118	NA	1755	age2	age2	0.647074224374918	0.46356783919598	75.7960784313725	-0.0465213384870614	0.171723075699973	-9.92036784795499
505	505	M_105	Par.m.edu1	506	Par	m	1	16	69.8767295597484	3	7301	15010	6635	12218	1044	2228	705	1269	age1	age1	0.543051235881486	0.148434377081945	69.8767295597484	-0.150544326980493	-0.143410386414062	-15.8397167195791
506	506	M_105	Par.m.edu1	505	Par	m	1	16	69.8767295597484	3	7301	15010	6635	12218	1044	2228	705	1269	age1	age1	0.543051235881486	0.148434377081945	69.8767295597484	-0.150544326980493	-0.143410386414062	-15.8397167195791
510	510	M_109	Par.m.edu3	510	Par	m	0	59	81.436220472441	2	5710	5710	4464	4464	1248	1248	4	2	age3	age3	1	0.218563922942207	81.436220472441	0.30640443713802	-0.0732808405538004	-4.28022580688649
511	511	M_110	Par.m.edu2	511	Par	m	1	21	77.9815384615385	3	10730	16408	7249	7954	3312	7527	568	1495	age1	age1	0.91136535076691	0.45873963920039	77.9815384615385	0.21776978790493	0.166894875704383	-7.73490781778898
512	512	M_111	Par.m.edu2	512	Par	m	1	55	87.9455782312925	7	8023	13293	5718	8442	2305	5188	687	350	age3	age3	0.677327647476901	0.390280598811404	87.9455782312925	-0.0162679153850783	0.0984358353153975	2.22913195196502
513	513	M_112	Par.m.edu3	513	Par	m	1	27	68.7248322147651	3	12096	16390	7789	10110	4644	7883	2576	973	age2	age2	0.770425321463897	0.480964002440513	68.7248322147651	0.0768297586019175	0.189119238944505	-16.9916140645624
514	514	M_113	Par.m.edu3	514	Par	m	1	66	91.5830985915493	1	12296	17135	9438	9438	3065	7689	327	335	age3	age3	1	0.448730668222936	91.5830985915493	0.30640443713802	0.156885904726928	5.86665231222182
515	515	M_114	Par.m.edu2	515	Par	m	0	20	95.748031496063	1	3094	12269	2320	8295	774	2206	NA	1768	age1	age1	0.279686558167571	0.179802754910751	95.748031496063	-0.413909004694409	-0.112042008585256	10.0315852167355
517	517	M_116	Par.m.edu2	517	Par	m	0	29	92.477519379845	2	11226	14061	9984	10152	673	1666	NA	2243	age2	age2	0.983451536643026	0.118483749377711	92.477519379845	0.289855973781046	-0.173361014118296	6.76107310051752
521	521	M_121	Par.m.edu2	521	Par	m	1	31	89.2631578947368	2	11485	13510	7131	8696	2765	2765	168	2217	age2	age2	0.820032198712051	0.204663212435233	89.2631578947368	0.126436635850072	-0.0871815510607739	3.54671161540932
529	529	M_129	Par.m.edu3	529	Par	m	1	70	95.4576271186441	5	10465	16100	6952	9343	4161	7472	1153	438	age3	age3	0.744086481858076	0.464099378881988	95.4576271186441	0.050490918996096	0.172254615385981	9.74118083931661
530	530	M_130	Par.m.edu1	530	Par	m	1	16	107.223188405797	8	10545	30473	5064	16537	5250	12707	170	1399	age1	age1	0.306222410352543	0.416992091359564	107.223188405797	-0.387373152509437	0.125147327863557	21.5067421264695
534	534	M_134	Par.m.edu2	534	Par	m	0	38	79.5358778625954	6	12835	17973	9593	9881	2383	5749	250	2593	age2	age2	0.970853152514928	0.319868691926779	79.5358778625954	0.277257589652948	0.0280239284307721	-6.18056841673209
535	535	M_135	Par.m.edu1	535	Par	m	0	36	91.1515151515152	2	8680	15208	6506	8430	1756	4845	NA	1933	age2	age2	0.771767497034401	0.318582325092057	91.1515151515152	0.0781719341724214	0.0267375615960498	5.43506887218771
536	536	M_136	Par.m.edu3	536	Par	m	1	30	68.6459259259259	0	7857	15067	3216	7774	2937	5248	NA	2045	age2	age2	0.41368664780036	0.348310878077919	68.6459259259259	-0.279908915061619	0.0564661145819116	-17.0705203534016
539	539	M_140	Par.m.edu2	539	Par	m	0	38	81.4545454545455	1	10704	12737	8452	9650	1417	2001	3	1089	age2	age2	0.875854922279793	0.157101358247625	81.4545454545455	0.182259359417813	-0.134743405248382	-4.26190082478199
541	541	M_142	Par.m.edu3	541	Par	m	0	23	110.633918128655	7	12593	15483	8193	9812	4811	5896	1497	1272	age1	age1	0.834997961679576	0.380804753600723	110.633918128655	0.141402398817597	0.0889599901047163	24.9174718493275
542	542	M_143	Par.m.edu3	542	Par	m	1	29	101.606201550388	3	5895	9940	4885	7336	1268	3069	755	290	age2	age2	0.665894220283533	0.308752515090543	101.606201550388	-0.0277013425784463	0.0169077515945362	15.8897552710605
545	545	M_146	Par.m.edu2	545	Par	m	1	18	104.4	2	5687	13238	4154	7950	1478	4861	1033	1460	age1	age1	0.52251572327044	0.367200483456716	104.4	-0.171079839591539	0.0753557199607085	18.6835537206725
546	546	M_146	Par.m.edu2	546	Par	m	1	18	104.4	2	5687	13238	4154	7950	1478	4861	1033	1460	age1	age1	0.52251572327044	0.367200483456716	104.4	-0.171079839591539	0.0753557199607085	18.6835537206725
548	548	V_ 3	Vie.m.edu3	548	Vie	m	0	25	79.24	0	7706	15852	6066	6212	1066	3506	706	6840	age1	age1	0.976497102382486	0.221170830179157	79.24	0.1030207784173	-0.0302916266867953	-14.896
550	550	V_ 5	Vie.m.edu3	550	Vie	m	0	43	95.48	5	5560	11583	3880	7023	1200	3680	NA	880	age3	age3	0.552470454221842	0.317706984373651	95.48	-0.321005869743343	0.0662445275076985	1.34400000000001
551	551	V_ 6	Vie.m.edu1	551	Vie	m	0	46	92.68	0	7160	11280	5680	7040	1440	2080	40	2200	age3	age3	0.806818181818182	0.184397163120567	92.68	-0.0666581421470039	-0.0670652937453852	-1.45599999999999
555	555	V_ 10	Vie.m.edu3	555	Vie	m	1	37	73.64	2	9488	9488	6848	6848	2280	2280	480	840	age2	age2	1	0.240303541315346	73.64	0.126523676034814	-0.0111589155506068	-20.496
557	557	V_ 12	Vie.m.edu2	557	Vie	m	1	66	108.36	5	12923	16683	8824	9446	7999	10749	6023	2511	age3	age3	0.934152022019903	0.644308577593958	108.36	0.0606756980547168	0.392846120728005	14.224
558	558	V_ 13	Vie.m.edu3	558	Vie	m	1	46	98.56	0	7440	13360	5406	7836	1854	5329	1581	1776	age3	age3	0.68989280245023	0.398877245508982	98.56	-0.183583521514956	0.147414788643029	4.42400000000001
561	561	V_ 16	Vie.m.edu3	561	Vie	m	1	38	78.96	2	8840	9960	6864	6864	1481	2038	773	1831	age2	age2	1	0.204618473895582	78.96	0.126523676034814	-0.0468439829703702	-15.176
564	564	V_ 20	Vie.m.edu3	564	Vie	m	1	52	117.6	2	10437	10437	7371	7371	3283	3283	786	569	age3	age3	1	0.314553990610329	117.6	0.126523676034814	0.0630915337443761	23.464
565	565	V_ 21	Vie.m.edu2	565	Vie	m	1	22	101.36	1	5760	7520	4969	6729	974	1159	1127	759	age1	age1	0.738445534254718	0.154122340425532	101.36	-0.135030789710467	-0.0973401164404206	7.224
566	566	V_ 22	Vie.m.edu2	566	Vie	m	1	41	99.96	5	7652	10265	6852	7905	684	1318	399	1441	age3	age3	0.866793168880455	0.128397467121286	99.96	-0.00668315508473027	-0.123064989744667	5.824
568	568	V_ 25	Vie.m.edu3	568	Vie	m	0	40	89.6	2	9400	11240	6729	6955	2408	2694	NA	1591	age3	age3	0.967505391804457	0.239679715302491	89.6	0.0940290678392716	-0.0117827415634614	-4.536
569	569	V_ 26	Vie.m.edu2	569	Vie	m	0	28	91	2	8240	10567	6456	6881	1486	3127	477	1036	age2	age2	0.9382357215521	0.295921264313429	91	0.0647593975869143	0.044458807447476	-3.136
571	571	V_ 28	Vie.m.edu2	571	Vie	m	0	21	93.24	0	3480	8809	2088	6436	1102	1399	242	1216	age1	age1	0.324425108763207	0.158814848450448	93.24	-0.549051215201979	-0.0926476084155041	-0.896000000000001
572	572	V_ 29	Vie.m.edu2	572	Vie	m	0	49	98	2	2440	10440	647	6511	510	995	NA	2934	age3	age3	0.0993702964214406	0.0953065134099617	98	-0.774106027543745	-0.156155943455991	3.864
574	574	V_ 59	Vie.m.edu3	574	Vie	m	0	33	87.64	0	8520	8600	7155	7204	784	784	NA	612	age2	age2	0.993198223209328	0.0911627906976744	87.64	0.119721899244142	-0.160299666168278	-6.496
576	576	V_ 63	Vie.m.edu1	576	Vie	m	0	28	100.8	2	9191	9191	6374	6374	2541	2541	327	603	age2	age2	1	0.276466108149276	100.8	0.126523676034814	0.0250036512833239	6.664
578	578	V_ 66	Vie.m.edu3	578	Vie	m	1	44	81.2	0	7188	10348	5729	6213	749	2007	NA	2128	age3	age3	0.922098825044262	0.193950521839969	81.2	0.0486225010790763	-0.0575119350259835	-12.936
579	579	V_ 67	Vie.m.edu2	579	Vie	m	1	28	NA	NA	6880	10424	6303	7420	619	1923	500	1581	age2	age2	0.849460916442048	0.184478127398312	94.136	-0.0240154075231372	-0.0669843294676409	0
580	580	V_ 68	Vie.m.edu1	580	Vie	m	1	55	99.96	3	7360	10760	5411	7235	1768	2894	1266	1897	age3	age3	0.747892190739461	0.268959107806691	99.96	-0.125584133225725	0.0174966509407389	5.824
583	583	V_ 74	Vie.m.edu2	583	Vie	m	0	79	91	1	9360	11000	7225	7394	1812	3147	380	839	age3	age3	0.977143629970246	0.286090909090909	91	0.10366730600506	0.0346284522249566	-3.136
585	585	V_ 76	Vie.m.edu2	585	Vie	m	0	74	98.28	5	6440	10280	4914	6954	1266	1517	111	1920	age3	age3	0.706643658326143	0.147568093385214	98.28	-0.166832665639043	-0.103894363480739	4.14400000000001
588	588	V_ 79	Vie.m.edu2	588	Vie	m	0	45	91.28	2	7000	8560	6260	6820	1104	1783	1067	1024	age3	age3	0.917888563049853	0.208294392523364	91.28	0.0444122390846676	-0.043168064342588	-2.85599999999999
589	589	V_ 80	Vie.m.edu2	589	Vie	m	1	70	91.56	1	8000	11600	6588	7066	916	1577	82	3039	age3	age3	0.932352108689499	0.135948275862069	91.56	0.0588757847243133	-0.115514181003884	-2.57599999999999
591	591	V_ 82	Vie.m.edu2	591	Vie	m	1	26	83.72	2	9760	10520	6561	7314	2655	3251	1004	959	age2	age2	0.897046759639048	0.309030418250951	83.72	0.0235704356738627	0.057567961384998	-10.416
592	592	V_ 83	Vie.m.edu3	592	Vie	m	1	51	91.56	0	8280	9560	6913	7011	1876	2524	544	569	age3	age3	0.986021965482813	0.264016736401674	91.56	0.112545641517627	0.0125542795357211	-2.57599999999999
593	593	V_ 92	Vie.m.edu2	593	Vie	m	0	41	96.32	3	2400	11320	2400	6872	157	3105	157	1500	age3	age3	0.349243306169965	0.274293286219081	96.32	-0.524233017795221	0.0228308293531287	2.184
595	595	V_ 96	Vie.m.edu2	595	Vie	m	1	18	83.72	7	6760	11920	6314	7227	1534	3353	1088	2428	age1	age1	0.873668188736682	0.281291946308725	83.72	0.000191864771496131	0.0298294894427723	-10.416
596	596	V_ 99	Vie.m.edu3	596	Vie	m	1	28	75.32	0	9520	9520	7168	7168	2361	2361	496	487	age2	age2	1	0.248004201680672	75.32	0.126523676034814	-0.00345825518528026	-18.816
600	600	V_103	Vie.m.edu3	600	Vie	m	1	30	NA	NA	NA	NA	NA	NA	NA	NA	NA	NA	age2	age2	0.873476323965186	0.251462456865953	94.136	0	0	0
603	603	V_106	Vie.m.edu2	603	Vie	m	1	25	92.96	0	15440	15440	8035	8035	7678	7678	611	338	age1	age1	1	0.497279792746114	92.96	0.126523676034814	0.245817335880161	-1.176
604	604	V_110	Vie.m.edu3	604	Vie	m	0	35	104.16	1	8120	8120	6508	6508	531	531	41	1122	age2	age2	1	0.0653940886699507	104.16	0.126523676034814	-0.186068368196002	10.024
608	608	V_116	Vie.m.edu2	608	Vie	m	0	24	87.08	0	8440	9840	6744	6744	531	838	306	2564	age1	age1	1	0.0851626016260163	87.08	0.126523676034814	-0.166299855239936	-7.056
609	609	V_117	Vie.m.edu2	609	Vie	m	0	18	99.4	3	8720	8960	6260	6500	1198	1198	365	1627	age1	age1	0.963076923076923	0.133705357142857	99.4	0.0896005991117373	-0.117757099723095	5.26400000000001
611	611	V_121	Vie.m.edu2	611	Vie	m	1	19	102.76	2	9160	10680	7524	7764	1210	2054	NA	862	age1	age1	0.969088098918083	0.192322097378277	102.76	0.0956117749528977	-0.0591403594876754	8.62400000000001
614	614	V_124	Vie.m.edu1	614	Vie	m	1	18	75.88	2	10240	10240	7141	7141	1516	1516	NA	1583	age1	age1	1	0.148046875	75.88	0.126523676034814	-0.103415581865953	-18.256
617	617	V_127	Vie.m.edu1	617	Vie	m	0	58	80.92	0	8960	16000	5155	7989	4411	8628	895	278	age3	age3	0.645262235573914	0.53925	80.92	-0.228214088391272	0.287787543134047	-13.216
619	619	V_129	Vie.m.edu1	619	Vie	m	0	29	98.28	2	5480	12080	4641	7960	438	3790	1214	1544	age2	age2	0.583040201005025	0.313741721854305	98.28	-0.290436122960161	0.0622792649883521	4.14400000000001
622	622	V_133	Vie.m.edu2	622	Vie	m	0	55	81.76	0	6480	11920	4419	7659	966	5023	3663	2901	age3	age3	0.576968272620447	0.421392617449664	81.76	-0.296508051344739	0.169930160583712	-12.376
623	623	V_134	Vie.m.edu2	623	Vie	m	0	25	96.6	4	9480	10320	6980	6980	2563	3080	930	1190	age1	age1	1	0.298449612403101	96.6	0.126523676034814	0.0469871555371482	2.464
624	624	V_135	Vie.m.edu3	624	Vie	m	0	36	91.84	2	5400	5920	5204	5204	405	405	405	716	age2	age2	1	0.0684121621621622	91.84	0.126523676034814	-0.18305029470379	-2.29599999999999
627	627	V_139	Vie.m.edu3	627	Vie	m	0	35	94.08	1	9480	10480	6163	6163	3785	4785	714	246	age2	age2	1	0.456583969465649	94.08	0.126523676034814	0.205121512599696	-0.0559999999999974
628	628	V_140	Vie.m.edu3	628	Vie	m	0	24	87.64	2	7440	8720	6635	6721	836	1006	167	1160	age1	age1	0.987204285076625	0.115366972477064	87.64	0.11372796111144	-0.136095484388888	-6.496
629	629	V_141	Vie.m.edu2	629	Vie	m	0	24	96.88	3	10760	14480	7610	8091	2604	4377	1140	3152	age1	age1	0.940551229761463	0.302279005524862	96.88	0.0670749057962776	0.0508165486589093	2.744
633	633	V_147	Vie.m.edu2	633	Vie	m	0	60	95.76	2	6200	13400	5569	8169	734	6683	1552	100	age3	age3	0.681723589178602	0.498731343283582	95.76	-0.191752734786584	0.24726888641763	1.62400000000001
635	635	V_149	Vie.m.edu2	635	Vie	m	1	18	82.6	0	7640	10000	6466	6690	358	1458	224	2076	age1	age1	0.966517189835575	0.1458	82.6	0.0930408658703897	-0.105662456865953	-11.536
637	637	V_151	Vie.m.edu2	637	Vie	m	1	26	92.4	0	6742	11582	6515	6654	1043	5854	928	2	age2	age2	0.979110309588218	0.505439475047487	92.4	0.105633985623032	0.253977018181535	-1.73599999999999
639	639	V_153	Vie.m.edu3	639	Vie	m	1	39	86.8	0	7520	8440	5551	5971	1666	2132	775	1112	age3	age3	0.929660023446659	0.25260663507109	86.8	0.0561836994814732	0.00114417820513751	-7.336
645	645	V_160	Vie.m.edu3	645	Vie	m	0	20	153.72	5	8880	13600	8132	8718	2004	4876	1673	1679	age1	age1	0.932782748336774	0.358529411764706	153.72	0.0593064243715887	0.107066954898753	59.584
646	646	V_163	Vie.m.edu3	646	Vie	m	0	27	83.44	0	8400	10200	6810	7395	1855	1855	810	1760	age2	age2	0.920892494929006	0.181862745098039	83.44	0.0474161709638203	-0.0695997117679133	-10.696
648	648	V_167	Vie.m.edu2	648	Vie	m	1	21	87.64	2	7120	10680	5494	5934	1220	1870	255	3131	age1	age1	0.925851027974385	0.175093632958802	87.64	0.0523747040091992	-0.076368823907151	-6.496
652	652	V_174	Vie.m.edu2	652	Vie	m	1	39	87.92	2	7400	8320	6102	6287	1640	2007	478	504	age3	age3	0.970574200731669	0.241225961538462	87.92	0.0970978767664828	-0.010236495327491	-6.21599999999999
654	654	V_176	Vie.m.edu2	654	Vie	m	1	25	95.2	2	7160	7760	6469	6699	802	1098	119	82	age1	age1	0.965666517390655	0.141494845360825	95.2	0.0921901934254696	-0.109967611505128	1.06400000000001
657	657	V_183	Vie.m.edu2	657	Vie	m	1	26	82.6	1	9360	11120	7087	7345	2663	3615	1116	1276	age2	age2	0.964874063989108	0.325089928057554	82.6	0.0913977400239225	0.0736274711916014	-11.536
658	658	V_185	Vie.m.edu3	658	Vie	m	1	48	89.6	2	9295	9295	6857	6857	2313	2313	1042	1167	age3	age3	1	0.24884346422808	89.6	0.126523676034814	-0.00261899263787291	-4.536
661	661	V_191	Vie.m.edu2	661	Vie	m	0	23	93.8	2	7232	10472	4728	6793	3100	3621	878	936	age1	age1	0.69601059914618	0.345779220779221	93.8	-0.177465724819006	0.0943167639132683	-0.335999999999999
662	662	V_194	Vie.m.edu2	662	Vie	m	0	22	86.24	5	6178	8378	5436	7015	1413	1883	1151	631	age1	age1	0.774910905203136	0.224755311530198	86.24	-0.0985654187620496	-0.0267071453357544	-7.896
666	666	V_200	Vie.m.edu2	666	Vie	m	1	30	81.76	0	9280	10560	8233	8873	1390	1990	1230	927	age2	age2	0.927871069536797	0.18844696969697	81.76	0.0543947455716113	-0.0630154871689828	-12.376
667	667	V_201	Vie.m.edu3	667	Vie	m	0	31	92.4	3	9840	18400	6412	7640	3880	11379	2412	1793	age2	age2	0.839267015706806	0.618423913043478	92.4	-0.0342093082583794	0.366961456177526	-1.73599999999999
668	668	V_204	Vie.m.edu3	668	Vie	m	0	45	102.76	4	2000	19703	1412	7759	NA	2917	669	9696	age3	age3	0.181982214202861	0.148048520529869	102.76	-0.691494109762325	-0.103413936336084	8.62400000000001
669	669	V_205	Vie.m.edu2	669	Vie	m	0	45	92.4	2	4760	10000	3778	5982	234	763	225	3480	age3	age3	0.631561350718823	0.0763	92.4	-0.241914973246363	-0.175162456865953	-1.73599999999999
673	673	V_211	Vie.m.edu3	673	Vie	m	1	51	89.04	2	7120	8600	6392	6392	987	2467	366	107	age3	age3	1	0.286860465116279	89.04	0.126523676034814	0.0353980082503265	-5.09599999999999
674	674	V_212	Vie.m.edu2	674	Vie	m	1	22	85.4	0	9667	10627	6897	7217	3086	3586	888	712	age1	age1	0.955660246639878	0.337442363790345	85.4	0.0821839226746923	0.0859799069243928	-8.73599999999999
676	676	V_214	Vie.m.edu3	676	Vie	m	1	40	92.96	0	7311	10511	5536	7159	2590	3741	2051	1662	age3	age3	0.773292359268054	0.355912853201408	92.96	-0.100183964697132	0.104450396335455	-1.176
679	679	V_218	Vie.m.edu1	679	Vie	m	1	28	86.24	0	2880	7920	1843	5926	608	1462	152	684	age2	age2	0.311002362470469	0.18459595959596	86.24	-0.562473961494717	-0.0668664972699929	-7.896
681	681	V_220	Vie.m.edu2	681	Vie	m	1	21	84	4	8040	9600	6199	6701	1329	1708	97	1288	age1	age1	0.925085808088345	0.177916666666667	84	0.0516094841231594	-0.0735457901992859	-10.136
682	682	V_223	Vie.m.edu1	682	Vie	m	1	41	93.52	0	6200	17520	6095	7843	695	9449	1065	1293	age3	age3	0.777126099706745	0.539326484018265	93.52	-0.0963502242584409	0.287864027152312	-0.616
684	684	V_226	Vie.m.edu3	684	Vie	m	1	24	89.04	3	6480	7840	4466	4466	816	1655	NA	1719	age1	age1	1	0.21109693877551	89.04	0.126523676034814	-0.0403655180904423	-5.09599999999999
685	685	V_227	Vie.m.edu3	685	Vie	m	1	52	93.52	0	8680	8680	6699	6699	2233	2233	1146	894	age3	age3	1	0.257258064516129	93.52	0.126523676034814	0.0057956076501765	-0.616
686	686	V_228	Vie.m.edu2	686	Vie	m	0	34	99.4	1	10200	10200	6382	6382	1410	1410	NA	2408	age2	age2	1	0.138235294117647	99.4	0.126523676034814	-0.113227162748305	5.26400000000001
687	687	V_229	Vie.m.edu1	687	Vie	m	0	40	91.84	2	1680	15480	1680	8345	NA	4558	NA	2577	age3	age3	0.201318154583583	0.294444444444444	91.84	-0.672158169381603	0.0429819875784919	-2.29599999999999
692	692	V_237	Vie.m.edu2	692	Vie	m	0	87	90.44	1	4640	9840	3762	6458	223	1245	423	2560	age3	age3	0.58253329204088	0.126524390243902	90.44	-0.290943031924306	-0.12493806662205	-3.696
696	696	V_243	Vie.m.edu2	696	Vie	m	0	30	97.44	0	12160	14360	8901	9715	3593	4913	1749	1481	age2	age2	0.916212043232115	0.342130919220056	97.44	0.0427357192669295	0.0906684623541032	3.304
700	700	V_252	Vie.m.edu2	700	Vie	m	1	45	100.52	1	11800	11800	7932	7932	4029	4029	1902	1741	age3	age3	1	0.341440677966102	100.52	0.126523676034814	0.0899782211001491	6.384
701	701	V_253	Vie.m.edu2	701	Vie	m	1	45	101.36	4	13880	20400	8277	11005	NA	983	NA	8412	age3	age3	0.752112676056338	0.0481862745098039	101.36	-0.121363647908848	-0.203276182356149	7.224
703	703	V_255	Vie.m.edu2	703	Vie	m	1	33	89.04	0	8040	8080	6167	6207	385	385	NA	1488	age2	age2	0.993555662961173	0.0476485148514851	89.04	0.120079338995987	-0.203813942014467	-5.09599999999999
707	707	V_262	Vie.m.edu2	707	Vie	m	0	50	78.12	5	10360	13680	8390	8390	2379	4862	1673	2101	age3	age3	1	0.355409356725146	78.12	0.126523676034814	0.103946899859194	-16.016
709	709	V_266	Vie.m.edu3	709	Vie	m	0	44	88.2	0	7680	9760	6586	7674	1208	2199	1229	1116	age3	age3	0.858222569715924	0.22530737704918	88.2	-0.0152537542492618	-0.0261550798167722	-5.93599999999999
710	710	V_268	Vie.m.edu2	710	Vie	m	1	76	91.84	3	9920	9920	6640	6640	3193	3193	419	506	age3	age3	1	0.321875	91.84	0.126523676034814	0.0704125431340475	-2.29599999999999
711	711	V_269	Vie.m.edu2	711	Vie	m	1	21	88.48	0	7080	7760	6493	6493	219	899	NA	368	age1	age1	1	0.115850515463918	88.48	0.126523676034814	-0.135611941402035	-5.65599999999999
712	712	V_270	Vie.m.edu2	712	Vie	m	1	23	95.2	2	10000	11240	8434	8634	2043	3069	1229	766	age1	age1	0.976835765577948	0.273042704626335	95.2	0.103359441612762	0.021580247760382	1.06400000000001
717	717	V_276	Vie.m.edu2	717	Vie	m	1	62	90.72	3	6440	7640	5130	6330	2127	2307	997	NA	age3	age3	0.81042654028436	0.30196335078534	90.72	-0.0630497836808255	0.0505008939193878	-3.416
720	720	V_285	Vie.m.edu3	720	Vie	m	0	26	89.88	0	8200	8720	6135	6135	2582	2761	765	589	age2	age2	1	0.316628440366972	89.88	0.126523676034814	0.0651659835010199	-4.256
722	722	V_287	Vie.m.edu1	722	Vie	m	0	31	96.88	5	8960	9600	6280	6920	1159	1159	100	1621	age2	age2	0.907514450867052	0.120729166666667	96.88	0.0340381269018664	-0.130733290199286	2.744
723	723	V_289	Vie.m.edu3	723	Vie	m	0	23	NA	NA	NA	NA	NA	NA	NA	NA	NA	NA	age1	age1	0.873476323965186	0.251462456865953	94.136	0	0	0
727	727	V_294	Vie.m.edu2	727	Vie	m	0	21	103.32	0	7360	7400	6086	6126	711	711	NA	563	age1	age1	0.993470453803461	0.0960810810810811	103.32	0.119994129838275	-0.155381375784871	9.184
728	728	V_295	Vie.m.edu1	728	Vie	m	0	31	91.84	1	8520	10960	7637	8341	1016	2440	1006	1185	age2	age2	0.915597650161851	0.222627737226277	91.84	0.0421213261966654	-0.0288347196396752	-2.29599999999999
729	729	V_296	Vie.m.edu2	729	Vie	m	0	30	97.44	3	12640	14320	9714	10234	2627	3693	781	1174	age2	age2	0.949188977916748	0.257891061452514	97.44	0.0757126539515623	0.00642860458656141	3.304
730	730	V_298	Vie.m.edu2	730	Vie	m	0	31	91	2	7400	11320	6841	7145	431	2582	431	2024	age2	age2	0.957452764170749	0.228091872791519	91	0.0839764402055631	-0.0233705840744331	-3.136
732	732	V_300	Vie.m.edu2	732	Vie	m	0	25	88.76	3	8560	8600	6682	6694	1600	1600	32	338	age1	age1	0.998207349865551	0.186046511627907	88.76	0.124731025900366	-0.0654159452380456	-5.37599999999999
735	735	V_306	Vie.m.edu2	735	Vie	m	1	23	104.44	2	7000	9240	5623	5785	1088	1848	424	2031	age1	age1	0.97199654278306	0.2	104.44	0.098520218817874	-0.0514624568659525	10.304
736	736	V_307	Vie.m.edu3	736	Vie	m	1	38	91	3	4400	11160	3130	7197	606	2388	NA	1575	age2	age2	0.43490343198555	0.213978494623656	91	-0.438572891979636	-0.0374839622422966	-3.136
737	737	V_309	Vie.m.edu2	737	Vie	m	1	67	93.8	3	10160	10160	6881	6881	2904	2904	529	904	age3	age3	1	0.285826771653543	93.8	0.126523676034814	0.0343643147875908	-0.335999999999999
740	740	V_312	Vie.m.edu2	740	Vie	m	0	25	175.56	4	9160	12320	7414	9214	1234	1234	499	2371	age1	age1	0.804645105274582	0.100162337662338	175.56	-0.0688312186906036	-0.151300119203615	81.424
741	741	V_313	Vie.m.edu3	741	Vie	m	0	28	81.76	3	6640	14000	6079	7263	788	6843	788	682	age2	age2	0.836981963376015	0.488785714285714	81.76	-0.0364943605891703	0.237323257419762	-12.376
743	743	V_315	Vie.m.edu2	743	Vie	m	0	27	99.4	0	7640	9400	6347	7227	891	1464	358	1067	age2	age2	0.878234398782344	0.155744680851064	99.4	0.00475807481715829	-0.0957177760148887	5.26400000000001
744	744	V_316	Vie.m.edu1	744	Vie	m	0	23	95.48	2	6800	10640	5545	6284	NA	649	131	3838	age1	age1	0.882399745385105	0.0609962406015038	95.48	0.00892342141991931	-0.190466216264449	1.34400000000001
747	747	V_324	Vie.m.edu2	747	Vie	m	0	25	90.72	2	5280	5280	5272	5272	258	258	258	8	age1	age1	1	0.0488636363636364	90.72	0.126523676034814	-0.202598820502316	-3.416
749	749	V_326	Vie.m.edu3	749	Vie	m	0	49	NA	0	NA	23680	NA	10883	NA	8487	2335	6645	age3	age3	0.873476323965186	0.358403716216216	94.136	0	0.106941259350264	0
750	750	V_327	Vie.m.edu2	750	Vie	m	0	27	NA	NA	NA	14480	NA	7389	NA	5961	183	1313	age2	age2	0.873476323965186	0.411671270718232	94.136	0	0.16020881385228	0
751	751	V_329	Vie.m.edu2	751	Vie	m	0	27	92.12	2	8720	11800	5963	5963	1275	2366	NA	3471	age2	age2	1	0.200508474576271	92.12	0.126523676034814	-0.0509539822896813	-2.01599999999999
755	755	V_334	Vie.m.edu1	755	Vie	m	1	60	94.92	2	8360	11200	6833	8633	440	1480	62	1149	age3	age3	0.79149774122553	0.132142857142857	94.92	-0.0819785827396557	-0.119319599723095	0.784000000000006
758	758	V_337	Vie.m.edu3	758	Vie	m	1	28	91.56	1	8760	11040	6875	7147	2302	3648	1057	1302	age2	age2	0.961942073597314	0.330434782608696	91.56	0.0884657496321278	0.0789723257427431	-2.57599999999999
760	760	V_339	Vie.m.edu1	760	Vie	m	1	20	NA	NA	NA	NA	NA	NA	NA	NA	NA	NA	age1	age1	0.873476323965186	0.251462456865953	94.136	0	0	0
762	762	V_344	Vie.m.edu2	762	Vie	m	1	41	92.68	0	7520	11840	6164	6641	1032	1588	155	3766	age3	age3	0.928173467851227	0.134121621621622	92.68	0.0546971438860415	-0.117340835244331	-1.45599999999999
763	763	V_347	Vie.m.edu2	763	Vie	m	0	40	91	0	8200	8200	6329	6329	2242	2242	506	135	age3	age3	1	0.273414634146341	91	0.126523676034814	0.021952177280389	-3.136
767	767	V_351	Vie.m.edu3	767	Vie	m	1	26	86.52	0	7440	8640	6687	6687	611	898	239	1294	age2	age2	1	0.103935185185185	86.52	0.126523676034814	-0.147527271680767	-7.616
768	768	V_352	Vie.m.edu2	768	Vie	m	1	34	93.8	5	8400	12560	7643	8245	1961	5698	1774	391	age2	age2	0.92698605215282	0.453662420382166	93.8	0.0535097281876342	0.202199963516213	-0.335999999999999
771	771	V_358	Vie.m.edu2	771	Vie	m	1	22	93.52	4	7760	10960	6491	7172	1158	3326	780	1242	age1	age1	0.905047406581149	0.303467153284672	93.52	0.0315710826159632	0.052004696418719	-0.616
772	772	V_359	Vie.m.edu1	772	Vie	m	1	41	106.12	5	8200	8240	6128	6168	734	734	NA	1338	age3	age3	0.993514915693904	0.0890776699029126	106.12	0.120038591728718	-0.16238478696304	11.984
774	774	V_361	Vie.m.edu1	774	Vie	m	1	27	92.96	5	7600	16800	6560	7253	1331	9218	745	1074	age2	age2	0.904453329656694	0.548690476190476	92.96	0.0309770056915081	0.297228019324524	-1.176
775	775	V_362	Vie.m.edu2	775	Vie	m	1	19	93.24	3	7640	9560	6730	7109	1973	2156	1063	1358	age1	age1	0.946687297791532	0.225523012552301	93.24	0.0732109738263461	-0.0259394443136513	-0.896000000000001
776	776	V_363	Vie.m.edu2	776	Vie	m	1	20	86.52	0	7888	8728	6555	6555	1293	1928	409	654	age1	age1	1	0.22089825847846	86.52	0.126523676034814	-0.0305641983874924	-7.616
778	778	V_366	Vie.m.edu2	778	Vie	m	1	24	103.88	2	7722	8560	5654	6045	946	946	31	1600	age1	age1	0.935318444995864	0.110514018691589	103.88	0.0618421210306787	-0.140948438174364	9.744
781	781	V_369	Vie.m.edu3	781	Vie	m	0	28	95.2	2	6920	9000	6360	6680	1520	3000	960	280	age2	age2	0.952095808383233	0.333333333333333	95.2	0.0786194844180478	0.0818708764673808	1.06400000000001
782	782	V_370	Vie.m.edu2	782	Vie	m	0	21	104.44	5	6000	10960	5120	6480	1000	4080	600	1000	age1	age1	0.790123456790123	0.372262773722628	104.44	-0.0833528671750623	0.120800316856675	10.304
789	789	V_388	Vie.m.edu2	789	Vie	m	0	66	111.44	3	10040	10480	5840	5840	3720	3840	200	1000	age3	age3	1	0.366412213740458	111.44	0.126523676034814	0.114949756874505	17.304
796	796	V_398	Vie.m.edu3	796	Vie	m	0	29	117.88	6	7880	9040	7080	7640	1120	1440	320	280	age2	age2	0.926701570680628	0.15929203539823	117.88	0.0532252467154426	-0.0921704214677224	23.744
797	797	V_399	Vie.m.edu3	797	Vie	m	0	23	95.48	2	5760	15400	NA	NA	NA	NA	NA	15400	age1	age1	0.873476323965186	0.251462456865953	95.48	0	0	1.34400000000001
798	798	V_400	Vie.m.edu1	798	Vie	m	0	34	92.4	0	6840	8000	5520	6320	2160	3000	1360	40	age2	age2	0.873417721518987	0.375	92.4	-5.86024461983747e-05	0.123537543134047	-1.73599999999999
799	799	V_401	Vie.m.edu2	799	Vie	m	0	26	99.4	1	9309	9743	6875	6875	2536	2803	1536	1601	age2	age2	1	0.287693728830956	99.4	0.126523676034814	0.036231271965003	5.26400000000001
800	800	V_402	Vie.m.edu1	800	Vie	m	0	49	95.2	1	8142	9343	6673	6673	801	1101	199	1768	age3	age3	1	0.117842234828214	95.2	0.126523676034814	-0.133620222037739	1.06400000000001
808	808	V_410	Vie.m.edu2	808	Vie	m	0	25	94.36	2	9240	9240	6560	6560	2080	2080	NA	600	age1	age1	1	0.225108225108225	94.36	0.126523676034814	-0.0263542317577274	0.224000000000004
810	810	V_416	Vie.m.edu2	810	Vie	m	1	30	NA	NA	NA	20240	NA	2000	NA	3880	320	14680	age2	age2	0.873476323965186	0.191699604743083	94.136	0	-0.0597628521228695	0
811	811	V_417	Vie.m.edu3	811	Vie	m	1	35	84.56	0	9480	9480	6800	6800	1960	1960	320	1040	age2	age2	1	0.206751054852321	84.56	0.126523676034814	-0.0447114020136319	-9.57599999999999
814	814	V_420	Vie.m.edu2	814	Vie	m	1	19	102.76	0	7627	9760	7106	7480	1484	3080	1680	880	age1	age1	0.95	0.315573770491803	102.76	0.0765236760348142	0.0641113136258508	8.62400000000001
815	815	V_421	Vie.m.edu2	815	Vie	m	1	25	107.52	2	6055	9520	5483	6480	1132	3480	560	120	age1	age1	0.846141975308642	0.365546218487395	107.52	-0.0273343486565437	0.114083761621442	13.384
819	819	V_426	Vie.m.edu2	819	Vie	m	0	37	101.36	2	6735	12960	5757	7400	2080	6000	1640	1200	age2	age2	0.777972972972973	0.462962962962963	101.36	-0.0955033509922127	0.21150050609701	7.224
820	820	V_427	Vie.m.edu2	820	Vie	m	0	35	85.12	0	11173	15160	7198	8640	1786	2000	40	4560	age2	age2	0.833101851851852	0.131926121372032	85.12	-0.0403744721133339	-0.119536335493921	-9.01599999999999
822	822	V_430	Vie.m.edu2	822	Vie	m	0	29	111.16	2	7952	8800	6720	6720	173	880	NA	1200	age2	age2	1	0.1	111.16	0.126523676034814	-0.151462456865953	17.024
826	826	V_442	Vie.m.edu2	826	Vie	m	0	20	85.4	6	7175	9447	6022	6247	2283	4010	1850	1040	age1	age1	0.963982711701617	0.424473377791892	85.4	0.090506387736431	0.173010920925939	-8.73599999999999
828	828	V_446	Vie.m.edu2	828	Vie	m	1	19	105.56	2	8511	10880	4629	6040	1240	1240	NA	3600	age1	age1	0.766390728476821	0.113970588235294	105.56	-0.107085595488364	-0.137491868630658	11.424
830	830	V_452	Vie.m.edu2	830	Vie	m	1	23	84	0	9726	11360	6120	7240	3827	4480	1320	960	age1	age1	0.845303867403315	0.394366197183099	84	-0.0281724565618708	0.142903740317146	-10.136
547	547	V_ 2	Vie.f.edu2	547	Vie	f	0	65	83.44	0	6380	9420	3100	6140	640	640	NA	2640	age3	age3	0.504885993485342	0.0679405520169851	83.44	-0.38455210394169	-0.225259318900957	-9.01884057971014
549	549	V_ 4	Vie.f.edu2	549	Vie	f	0	74	91.84	0	8685	15085	6205	7005	2840	8600	880	360	age3	age3	0.885795860099929	0.570102751077229	91.84	-0.00364223732710311	0.276902880159287	-0.618840579710138
552	552	V_ 7	Vie.f.edu2	552	Vie	f	0	72	72.52	0	12133	18533	7133	7413	2480	4784	NA	6336	age3	age3	0.962228517469311	0.258134139103221	72.52	0.072790420042279	-0.0350657318147212	-19.9388405797101
553	553	V_ 8	Vie.f.edu3	553	Vie	f	0	38	107.52	4	6172	8972	4892	6612	600	760	NA	1600	age2	age2	0.739866908650938	0.0847079803834151	107.52	-0.149571188776094	-0.208491890534527	15.0611594202899
554	554	V_ 9	Vie.f.edu2	554	Vie	f	1	30	NA	NA	NA	NA	NA	NA	NA	NA	NA	NA	age2	age2	0.889438097427032	0.293199870917942	92.4588405797101	0	0	0
556	556	V_ 11	Vie.f.edu2	556	Vie	f	1	21	95.48	5	680	23200	680	6640	NA	13680	NA	2880	age1	age1	0.102409638554217	0.589655172413793	95.48	-0.787028458872815	0.296455301495851	3.02115942028986
559	559	V_ 14	Vie.f.edu1	559	Vie	f	1	45	83.72	2	10993	13587	7980	9007	1887	1991	97	2686	age3	age3	0.885977572998779	0.146537131081181	83.72	-0.00346052442825295	-0.146662739836762	-8.73884057971014
560	560	V_ 15	Vie.f.edu2	560	Vie	f	1	18	93.24	0	8001	9761	6165	6442	1501	2685	569	1203	age1	age1	0.957000931387768	0.275074275176724	93.24	0.067562833960736	-0.0181255957412188	0.781159420289853
562	562	V_ 18	Vie.f.edu2	562	Vie	f	1	38	80.92	0	8480	10280	6330	6930	1776	2486	558	1422	age2	age2	0.913419913419913	0.241828793774319	80.92	0.0239818159928817	-0.0513710771436234	-11.5388405797101
563	563	V_ 19	Vie.f.edu2	563	Vie	f	1	48	98.56	1	12280	13080	9080	9520	1671	1826	1011	2745	age3	age3	0.953781512605042	0.13960244648318	98.56	0.0643434151780103	-0.153597424434762	6.10115942028986
567	567	V_ 23	Vie.f.edu3	567	Vie	f	1	25	97.44	0	11247	11247	7165	7165	3399	3399	NA	683	age1	age1	1	0.30221392371299	97.44	0.110561902572968	0.00901405279504763	4.98115942028986
570	570	V_ 27	Vie.f.edu2	570	Vie	f	0	52	93.24	0	9949	10974	7231	8031	3268	3613	2322	1652	age3	age3	0.900386004233595	0.329232731911792	93.24	0.0109479068065631	0.0360328609938491	0.781159420289853
573	573	V_ 58	Vie.f.edu2	573	Vie	f	0	50	98.84	1	7943	13574	5249	9753	1017	4521	2447	1747	age3	age3	0.538193376397006	0.333063209076175	98.84	-0.351244721030026	0.0398633381582326	6.38115942028986
575	575	V_ 62	Vie.f.edu2	575	Vie	f	0	18	107.24	0	8880	9480	6078	6678	2126	2126	519	1195	age1	age1	0.91015274034142	0.224261603375527	107.24	0.0207146429143878	-0.0689382675424151	14.7811594202899
577	577	V_ 65	Vie.f.edu3	577	Vie	f	1	43	96.32	3	10582	13829	6733	6733	4023	6966	847	977	age3	age3	1	0.503724058138694	96.32	0.110561902572968	0.210524187220752	3.86115942028985
581	581	V_ 71	Vie.f.edu3	581	Vie	f	1	41	71.68	0	8400	11800	5930	5985	1600	3147	135	2803	age3	age3	0.990810359231412	0.266694915254237	71.68	0.10137226180438	-0.0265049556637052	-20.7788405797101
582	582	V_ 73	Vie.f.edu2	582	Vie	f	1	62	NA	NA	8840	10200	7072	7272	2326	2797	1092	1223	age3	age3	0.972497249724973	0.27421568627451	92.4588405797101	0.0830591522979408	-0.0189841846434327	0
584	584	V_ 75	Vie.f.edu2	584	Vie	f	0	21	81.76	0	8360	9480	6228	7348	1282	1925	766	973	age1	age1	0.84757757212847	0.203059071729958	81.76	-0.0418605252985614	-0.0901407991879847	-10.6988405797101
586	586	V_ 77	Vie.f.edu2	586	Vie	f	0	39	85.68	1	8840	11440	5968	6448	2610	3209	234	2017	age2	age2	0.925558312655087	0.280506993006993	85.68	0.0361202152280551	-0.0126928779109495	-6.77884057971013
587	587	V_ 78	Vie.f.edu2	587	Vie	f	0	23	99.12	0	14280	14280	7130	7130	5543	5543	7	1614	age1	age1	1	0.388165266106443	99.12	0.110561902572968	0.0949653951885001	6.66115942028986
590	590	V_ 81	Vie.f.edu3	590	Vie	f	1	36	75.32	0	6320	10560	5366	7366	560	2679	216	731	age2	age2	0.728482215585121	0.253693181818182	75.32	-0.160955881841911	-0.0395066890997606	-17.1388405797101
594	594	V_ 95	Vie.f.edu3	594	Vie	f	0	22	97.72	3	9720	13600	4912	6632	4261	4261	NA	2707	age1	age1	0.74065138721351	0.313308823529412	97.72	-0.148786710213522	0.0201089526114693	5.26115942028986
597	597	V_100	Vie.f.edu2	597	Vie	f	1	23	85.4	0	9400	9400	6036	6036	2583	2583	407	1188	age1	age1	1	0.274787234042553	85.4	0.110561902572968	-0.0184126368753893	-7.05884057971014
598	598	V_101	Vie.f.edu3	598	Vie	f	1	34	92.68	0	7680	8640	6129	6733	1020	1020	NA	887	age2	age2	0.910292588742017	0.118055555555556	92.68	0.0208544913149852	-0.175144315362387	0.221159420289865
599	599	V_102	Vie.f.edu2	599	Vie	f	1	21	83.16	0	7440	9840	6792	6831	784	2180	136	965	age1	age1	0.994290733421168	0.221544715447154	83.16	0.104852635994137	-0.071655155470788	-9.29884057971014
601	601	V_104	Vie.f.edu2	601	Vie	f	1	18	98.28	3	11800	11800	7800	7800	2228	2228	257	2029	age1	age1	1	0.188813559322034	98.28	0.110561902572968	-0.104386311595909	5.82115942028986
602	602	V_105	Vie.f.edu2	602	Vie	f	1	50	78.96	1	14080	15200	8470	8470	5432	5653	1528	2605	age3	age3	1	0.371907894736842	78.96	0.110561902572968	0.0787080238188996	-13.4988405797101
605	605	V_111	Vie.f.edu2	605	Vie	f	1	21	120.4	2	10000	12960	7171	7171	5101	6761	2470	1498	age1	age1	1	0.521682098765432	120.4	0.110561902572968	0.22848222784749	27.9411594202899
606	606	V_113	Vie.f.edu3	606	Vie	f	0	23	78.96	2	6440	7840	5041	5794	1788	2596	708	158	age1	age1	0.870037970314118	0.331122448979592	78.96	-0.0194001271129137	0.0379225780616493	-13.4988405797101
607	607	V_114	Vie.f.edu2	607	Vie	f	0	25	NA	NA	NA	NA	NA	NA	NA	NA	NA	NA	age1	age1	0.889438097427032	0.293199870917942	92.4588405797101	0	0	0
610	610	V_118	Vie.f.edu3	610	Vie	f	1	36	81.76	0	6480	9120	5494	7281	1333	2679	1546	706	age2	age2	0.754566680401044	0.29375	81.76	-0.134871417025988	0.000550129082057538	-10.6988405797101
612	612	V_122	Vie.f.edu2	612	Vie	f	1	51	82.04	2	6680	12520	6121	6829	683	2447	750	3994	age3	age3	0.89632449846244	0.195447284345048	82.04	0.00688640103540783	-0.0977525865728945	-10.4188405797101
613	613	V_123	Vie.f.edu1	613	Vie	f	1	73	96.88	5	NA	3480	NA	2094	NA	2155	1081	312	age3	age3	0.889438097427032	0.619252873563218	96.88	0	0.326053002645276	4.42115942028985
615	615	V_125	Vie.f.edu2	615	Vie	f	1	20	105.84	2	10280	11680	5979	5979	1629	3029	285	2957	age1	age1	1	0.259332191780822	105.84	0.110561902572968	-0.0338676791371206	13.3811594202899
616	616	V_126	Vie.f.edu3	616	Vie	f	1	49	87.92	1	7720	10240	6410	7284	1534	2510	751	1197	age3	age3	0.880010982976387	0.2451171875	87.92	-0.00942711445064515	-0.0480826834179425	-4.53884057971014
618	618	V_128	Vie.f.edu3	618	Vie	f	0	25	87.92	6	4720	9480	4281	7090	647	2566	1007	831	age1	age1	0.603808180535966	0.270675105485232	87.92	-0.285629916891066	-0.0225247654327104	-4.53884057971014
620	620	V_130	Vie.f.edu1	620	Vie	f	0	47	101.08	5	7000	8160	5613	6773	564	564	NA	823	age3	age3	0.828731728923668	0.0691176470588235	101.08	-0.0607063685033642	-0.224082223859119	8.62115942028986
621	621	V_132	Vie.f.edu2	621	Vie	f	0	26	100.24	3	9080	10320	6566	6635	4439	4439	1935	1181	age2	age2	0.989600602863602	0.430135658914729	100.24	0.10016250543657	0.136935787996786	7.78115942028985
625	625	V_136	Vie.f.edu1	625	Vie	f	0	23	71.96	0	4560	11720	3640	7324	1029	1155	382	3623	age1	age1	0.496996176952485	0.0985494880546075	71.96	-0.392441920474547	-0.194650382863335	-20.4988405797101
626	626	V_137	Vie.f.edu3	626	Vie	f	0	32	86.8	1	1720	34960	478	11653	755	4958	2619	20968	age2	age2	0.0410194799622415	0.141819221967963	86.8	-0.84841861746479	-0.151380648949979	-5.65884057971014
630	630	V_142	Vie.f.edu2	630	Vie	f	0	25	91.56	0	7000	11120	6297	7770	1628	4507	1850	693	age1	age1	0.81042471042471	0.405305755395683	91.56	-0.0790133870023213	0.112105884477741	-0.898840579710139
631	631	V_143	Vie.f.edu2	631	Vie	f	0	60	112.28	3	10200	23240	6605	10604	2249	12258	4576	4954	age3	age3	0.622878159185213	0.527452667814114	112.28	-0.266559938241819	0.234252796896171	19.8211594202899
632	632	V_145	Vie.f.edu3	632	Vie	f	0	28	75.32	0	8320	8320	6810	6810	1050	1050	NA	460	age2	age2	1	0.126201923076923	75.32	0.110561902572968	-0.166997947841019	-17.1388405797101
634	634	V_148	Vie.f.edu1	634	Vie	f	0	23	85.68	0	8120	8120	5821	5821	1659	1659	279	919	age1	age1	1	0.204310344827586	85.68	0.110561902572968	-0.0888895260903563	-6.77884057971013
636	636	V_150	Vie.f.edu3	636	Vie	f	1	23	91.84	1	7920	10240	6332	6332	888	1798	366	2476	age1	age1	1	0.1755859375	91.84	0.110561902572968	-0.117613933417942	-0.618840579710138
638	638	V_152	Vie.f.edu2	638	Vie	f	1	35	83.72	2	1560	2680	1560	1728	NA	559	NA	393	age2	age2	0.902777777777778	0.208582089552239	83.72	0.0133396803507461	-0.0846177813657037	-8.73884057971014
640	640	V_154	Vie.f.edu3	640	Vie	f	1	37	87.92	2	7863	9863	6107	6614	1449	1502	255	2002	age2	age2	0.92334442092531	0.152286322619893	87.92	0.0339063234982783	-0.14091354829805	-4.53884057971014
641	641	V_156	Vie.f.edu3	641	Vie	f	1	33	92.4	0	9600	9623	7874	7894	2582	2582	1137	284	age2	age2	0.997466430200152	0.26831549412865	92.4	0.10802833277312	-0.0248843767892923	-0.0588405797101359
642	642	V_157	Vie.f.edu1	642	Vie	f	1	50	75.04	4	7960	9080	5635	5635	1065	1065	371	2751	age3	age3	1	0.117290748898678	75.04	0.110561902572968	-0.175909122019264	-17.4188405797101
643	643	V_158	Vie.f.edu2	643	Vie	f	1	22	79.52	2	8176	10136	6263	6483	965	965	NA	2688	age1	age1	0.966065093320993	0.0952052091554854	79.52	0.0766269958939616	-0.197994661762457	-12.9388405797101
644	644	V_159	Vie.f.edu2	644	Vie	f	0	19	89.32	1	6520	10160	4980	6780	1119	2183	NA	1197	age1	age1	0.734513274336283	0.214862204724409	89.32	-0.154924823090749	-0.078337666193533	-3.13884057971015
647	647	V_166	Vie.f.edu2	647	Vie	f	1	20	90.72	3	8440	12360	6280	6425	2326	4192	870	2613	age1	age1	0.977431906614786	0.33915857605178	90.72	0.0879938091877542	0.0459587051338375	-1.73884057971014
649	649	V_171	Vie.f.edu2	649	Vie	f	1	65	NA	NA	NA	NA	NA	NA	NA	NA	NA	NA	age3	age3	0.889438097427032	0.293199870917942	92.4588405797101	0	0	0
650	650	V_172	Vie.f.edu2	650	Vie	f	1	67	98.56	0	5400	5440	5400	5440	212	212	212	NA	age3	age3	0.992647058823529	0.0389705882352941	98.56	0.103208961396498	-0.254229282682648	6.10115942028986
651	651	V_173	Vie.f.edu3	651	Vie	f	1	29	97.16	3	8200	10280	6845	6845	1559	2848	668	1255	age2	age2	1	0.27704280155642	97.16	0.110561902572968	-0.0161570693615222	4.70115942028986
653	653	V_175	Vie.f.edu1	653	Vie	f	0	63	86.8	3	10080	11360	8271	8295	6216	6858	4422	629	age3	age3	0.997106690777577	0.603697183098592	86.8	0.107668593350545	0.310497312180649	-5.65884057971014
655	655	V_178	Vie.f.edu3	655	Vie	f	1	55	96.88	0	9800	9800	7358	7358	2712	2712	700	430	age3	age3	1	0.276734693877551	96.88	0.110561902572968	-0.0164651770403915	4.42115942028985
656	656	V_182	Vie.f.edu2	656	Vie	f	1	19	75.04	0	11280	11280	5931	5931	5025	5025	NA	324	age1	age1	1	0.445478723404255	75.04	0.110561902572968	0.152278852486313	-17.4188405797101
659	659	V_186	Vie.f.edu3	659	Vie	f	1	32	84.84	0	11183	12023	6865	7705	5753	5755	2302	865	age2	age2	0.890979883192732	0.478665890376778	84.84	0.0015417857657003	0.185466019458835	-7.61884057971014
660	660	V_190	Vie.f.edu2	660	Vie	f	0	28	101.36	3	8320	10440	6215	6229	2660	4240	840	811	age2	age2	0.997752448226039	0.406130268199234	101.36	0.108314350799008	0.112930397281291	8.90115942028986
663	663	V_195	Vie.f.edu2	663	Vie	f	0	25	92.12	2	5080	10543	1425	4089	3322	3498	303	3259	age1	age1	0.348495964783566	0.331784122166366	92.12	-0.540942132643466	0.0385842512484239	-0.338840579710137
664	664	V_196	Vie.f.edu1	664	Vie	f	0	47	84	2	12760	13207	9021	9288	5784	6231	3139	827	age3	age3	0.97125322997416	0.471795260089347	84	0.0818151325471285	0.178595389171404	-8.45884057971014
665	665	V_197	Vie.f.edu3	665	Vie	f	0	69	89.88	3	10440	10440	6708	6708	2216	2216	NA	1516	age3	age3	1	0.212260536398467	89.88	0.110561902572968	-0.080939334519475	-2.57884057971015
670	670	V_207	Vie.f.edu2	670	Vie	f	0	30	NA	3	9680	9703	6225	6248	1727	1727	NA	1728	age2	age2	0.996318822023047	0.177986189838194	92.4588405797101	0.106880724596016	-0.115213681079748	0
671	671	V_208	Vie.f.edu3	671	Vie	f	0	29	101.64	2	8240	9480	6855	6855	1486	1640	889	1874	age2	age2	1	0.172995780590717	101.64	0.110561902572968	-0.120204090327225	9.18115942028986
672	672	V_210	Vie.f.edu3	672	Vie	f	1	60	90.72	1	8552	9503	5737	5737	1409	2255	NA	1511	age3	age3	1	0.237293486267494	90.72	0.110561902572968	-0.055906384650448	-1.73884057971014
675	675	V_213	Vie.f.edu1	675	Vie	f	1	47	74.76	0	12360	12360	6962	6962	6177	6177	1391	612	age3	age3	1	0.499757281553398	74.76	0.110561902572968	0.206557410635456	-17.6988405797101
677	677	V_215	Vie.f.edu3	677	Vie	f	1	49	95.2	2	7579	8979	5843	6082	1003	1848	NA	1049	age3	age3	0.960703715882933	0.205813564984965	95.2	0.0712656184559015	-0.0873863059329776	2.74115942028986
678	678	V_216	Vie.f.edu1	678	Vie	f	1	29	106.4	3	4800	10120	4792	6873	NA	2549	112	810	age2	age2	0.69722100974829	0.251877470355731	106.4	-0.192217087678741	-0.0413224005622113	13.9411594202899
680	680	V_219	Vie.f.edu3	680	Vie	f	1	26	87.36	0	10080	10960	6616	6616	2666	3036	529	1837	age2	age2	1	0.277007299270073	87.36	0.110561902572968	-0.0161925716478695	-5.09884057971014
683	683	V_225	Vie.f.edu2	683	Vie	f	1	44	96.32	3	4520	4520	4447	4447	NA	NA	NA	73	age3	age3	1	0.293199870917942	96.32	0.110561902572968	0	3.86115942028985
688	688	V_230	Vie.f.edu3	688	Vie	f	0	32	78.12	2	NA	NA	NA	NA	NA	NA	NA	NA	age2	age2	0.889438097427032	0.293199870917942	78.12	0	0	-14.3388405797101
689	689	V_231	Vie.f.edu3	689	Vie	f	0	34	90.44	0	8360	12040	6702	6702	1349	5029	24	333	age2	age2	1	0.417691029900332	90.44	0.110561902572968	0.12449115898239	-2.01884057971014
690	690	V_232	Vie.f.edu3	690	Vie	f	0	29	86.8	0	5120	5160	4607	4647	NA	NA	NA	513	age2	age2	0.991392296105014	0.293199870917942	86.8	0.101954198677982	0	-5.65884057971014
691	691	V_235	Vie.f.edu1	691	Vie	f	0	41	NA	NA	8800	10280	7571	7599	2454	3934	1965	712	age3	age3	0.996315304645348	0.382684824902724	92.4588405797101	0.106877207218316	0.0894849539847812	0
693	693	V_239	Vie.f.edu2	693	Vie	f	0	51	91.56	0	9920	9920	6710	6710	3271	3271	496	435	age3	age3	1	0.329737903225806	91.56	0.110561902572968	0.036538032307864	-0.898840579710139
694	694	V_241	Vie.f.edu2	694	Vie	f	0	43	117.88	3	7960	8760	6779	6779	1898	2610	1307	678	age3	age3	1	0.297945205479452	117.88	0.110561902572968	0.00474533456150961	25.4211594202899
695	695	V_242	Vie.f.edu2	695	Vie	f	0	42	129.64	9	12560	12840	7109	7109	1728	1859	270	4142	age3	age3	1	0.144781931464174	129.64	0.110561902572968	-0.148417939453768	37.1811594202898
697	697	V_244	Vie.f.edu2	697	Vie	f	0	54	86.24	0	9680	11200	6846	6846	1848	3207	785	1932	age3	age3	1	0.286339285714286	86.24	0.110561902572968	-0.00686058520365673	-6.21884057971015
698	698	V_245	Vie.f.edu2	698	Vie	f	1	56	110.88	8	14800	18000	8784	10913	3486	5078	3227	5236	age3	age3	0.804911573352882	0.282111111111111	110.88	-0.0845265240741498	-0.0110887598068314	18.4211594202899
699	699	V_250	Vie.f.edu2	699	Vie	f	1	25	NA	NA	NA	10560	NA	6621	NA	3317	405	1027	age1	age1	0.889438097427032	0.314109848484848	92.4588405797101	0	0.020909977566906	0
702	702	V_254	Vie.f.edu2	702	Vie	f	1	22	NA	NA	NA	NA	NA	NA	NA	NA	NA	NA	age1	age1	0.889438097427032	0.293199870917942	92.4588405797101	0	0	0
704	704	V_257	Vie.f.edu2	704	Vie	f	1	53	81.48	1	9840	9840	6436	6436	2906	2906	957	1455	age3	age3	1	0.295325203252033	81.48	0.110561902572968	0.00212533233409007	-10.9788405797101
705	705	V_259	Vie.f.edu2	705	Vie	f	1	26	86.24	2	7720	7720	6632	6632	1623	1623	759	224	age2	age2	1	0.210233160621762	86.24	0.110561902572968	-0.0829667102961808	-6.21884057971015
706	706	V_261	Vie.f.edu2	706	Vie	f	0	35	105.56	7	9200	25120	5770	5963	2911	6417	NA	12740	age2	age2	0.967633741405333	0.255453821656051	105.56	0.0781956439783011	-0.0377460492618915	13.1011594202899
708	708	V_263	Vie.f.edu2	708	Vie	f	0	25	80.08	1	9400	9400	6276	6276	2022	2022	NA	1102	age1	age1	1	0.215106382978723	80.08	0.110561902572968	-0.0780934879392191	-12.3788405797101
713	713	V_272	Vie.f.edu2	713	Vie	f	1	61	NA	NA	6200	10720	3949	7092	2213	4293	1364	699	age3	age3	0.55682459108855	0.400466417910448	92.4588405797101	-0.332613506338481	0.107266546992505	0
714	714	V_273	Vie.f.edu2	714	Vie	f	1	45	106.96	0	10280	14480	5766	7640	3832	5556	2835	4119	age3	age3	0.754712041884817	0.383701657458564	106.96	-0.134726055542215	0.0905017865406211	14.5011594202899
715	715	V_274	Vie.f.edu2	715	Vie	f	1	75	84.84	1	12200	14640	6702	6702	5183	7394	97	641	age3	age3	1	0.505054644808743	84.84	0.110561902572968	0.211854773890801	-7.61884057971014
716	716	V_275	Vie.f.edu2	716	Vie	f	1	18	90.16	4	7600	16680	7067	7067	NA	7138	NA	2475	age1	age1	1	0.427937649880096	90.16	0.110561902572968	0.134737778962153	-2.29884057971014
718	718	V_280	Vie.f.edu3	718	Vie	f	0	24	NA	0	NA	18720	NA	9086	NA	9663	1699	1670	age1	age1	0.889438097427032	0.516185897435897	92.4588405797101	0	0.222986026517955	0
719	719	V_284	Vie.f.edu2	719	Vie	f	0	22	93.52	2	9680	10360	7557	7606	2380	2698	439	495	age1	age1	0.993557717591375	0.26042471042471	93.52	0.104119620164344	-0.032775160493232	1.06115942028985
721	721	V_286	Vie.f.edu1	721	Vie	f	0	32	102.76	1	15200	15200	9631	9631	3265	3265	1744	4048	age2	age2	1	0.214802631578947	102.76	0.110561902572968	-0.0783972393389951	10.3011594202899
724	724	V_290	Vie.f.edu2	724	Vie	f	0	41	84.56	5	9080	12240	6737	6737	2451	5036	631	1098	age3	age3	1	0.411437908496732	84.56	0.110561902572968	0.11823803757879	-7.89884057971014
725	725	V_291	Vie.f.edu2	725	Vie	f	0	58	92.68	1	10120	16280	8477	10528	3567	7895	3320	1177	age3	age3	0.805186170212766	0.48495085995086	92.68	-0.0842519272142658	0.191750989032917	0.221159420289865
726	726	V_292	Vie.f.edu1	726	Vie	f	0	23	98.28	1	8880	10280	5747	5747	2420	3112	357	1778	age1	age1	1	0.30272373540856	98.28	0.110561902572968	0.00952386449061782	5.82115942028986
731	731	V_299	Vie.f.edu2	731	Vie	f	0	41	100.8	3	8400	10400	7254	7661	978	1150	247	1836	age3	age3	0.946873776269416	0.110576923076923	100.8	0.0574356788423848	-0.182622947841019	8.34115942028986
733	733	V_301	Vie.f.edu2	733	Vie	f	0	31	NA	NA	NA	NA	NA	NA	NA	NA	NA	NA	age2	age2	0.889438097427032	0.293199870917942	92.4588405797101	0	0	0
734	734	V_302	Vie.f.edu1	734	Vie	f	0	25	94.08	0	10560	13920	6301	7045	3440	5406	777	2246	age1	age1	0.894393186657204	0.388362068965517	94.08	0.00495508923017196	0.0951621980475748	1.62115942028986
738	738	V_310	Vie.f.edu2	738	Vie	f	0	19	92.96	3	9400	26040	5808	7149	1416	10582	496	8805	age1	age1	0.812421317666807	0.406374807987711	92.96	-0.0770167797602251	0.113174937069769	0.501159420289852
739	739	V_311	Vie.f.edu3	739	Vie	f	0	33	81.48	2	NA	9120	NA	7512	NA	1077	NA	531	age2	age2	0.889438097427032	0.118092105263158	81.48	0	-0.175107765654785	-10.9788405797101
742	742	V_314	Vie.f.edu2	742	Vie	f	0	33	93.24	0	8200	9920	5667	5667	965	2278	NA	1975	age2	age2	1	0.229637096774194	93.24	0.110561902572968	-0.0635627741437489	0.781159420289853
745	745	V_318	Vie.f.edu2	745	Vie	f	0	33	92.96	0	NA	5160	NA	4437	NA	349	NA	374	age2	age2	0.889438097427032	0.0676356589147287	92.96	0	-0.225564212003214	0.501159420289852
746	746	V_320	Vie.f.edu3	746	Vie	f	0	26	89.88	1	7960	10960	6351	6351	1167	2227	209	2591	age2	age2	1	0.203193430656934	89.88	0.110561902572968	-0.0900064402610082	-2.57884057971015
748	748	V_325	Vie.f.edu3	748	Vie	f	0	26	82.88	0	7800	8840	7184	7184	745	1049	340	947	age2	age2	1	0.118665158371041	82.88	0.110561902572968	-0.174534712546902	-9.57884057971015
752	752	V_330	Vie.f.edu2	752	Vie	f	0	45	88.48	0	9160	10160	5905	5905	2495	2528	309	2036	age3	age3	1	0.248818897637795	88.48	0.110561902572968	-0.0443809732801472	-3.97884057971014
753	753	V_332	Vie.f.edu3	753	Vie	f	1	37	81.2	0	8560	11920	6597	7157	2144	4452	817	1128	age2	age2	0.921754925248009	0.373489932885906	81.2	0.0323168278209772	0.0802900619679636	-11.2588405797101
754	754	V_333	Vie.f.edu3	754	Vie	f	1	47	87.08	5	7560	17480	6755	9588	793	7079	2691	3504	age3	age3	0.704526491447643	0.404977116704806	87.08	-0.184911605979389	0.111777245786863	-5.37884057971014
756	756	V_335	Vie.f.edu3	756	Vie	f	1	45	92.96	7	6440	10840	4976	8578	1425	2935	2159	1486	age3	age3	0.580088598740965	0.270756457564576	92.96	-0.309349498686066	-0.0224434133533668	0.501159420289852
757	757	V_336	Vie.f.edu1	757	Vie	f	1	33	83.72	0	12400	12400	8525	8525	3307	3307	1008	1576	age2	age2	1	0.266693548387097	83.72	0.110561902572968	-0.0265063225308457	-8.73884057971014
759	759	V_338	Vie.f.edu2	759	Vie	f	1	21	89.88	0	5232	5320	5232	5274	250	250	250	46	age1	age1	0.992036405005688	0.0469924812030075	89.88	0.102598307578657	-0.246207389714935	-2.57884057971015
761	761	V_340	Vie.f.edu2	761	Vie	f	1	45	NA	0	NA	14960	NA	8006	NA	4539	974	3389	age3	age3	0.889438097427032	0.303409090909091	92.4588405797101	0	0.0102092199911484	0
764	764	V_348	Vie.f.edu3	764	Vie	f	0	34	119.84	5	8920	13080	6955	9042	1132	4649	2113	1502	age2	age2	0.769188232691882	0.355428134556575	119.84	-0.120249864735149	0.0622282636386324	27.3811594202899
765	765	V_349	Vie.f.edu2	765	Vie	f	0	50	88.2	2	25960	27160	13656	14376	11501	11981	1631	2434	age3	age3	0.94991652754591	0.441126656848306	88.2	0.0604784301188781	0.147926785930364	-4.25884057971014
766	766	V_350	Vie.f.edu2	766	Vie	f	0	28	91.56	2	9400	12880	6848	7667	1347	3097	591	2707	age2	age2	0.893178557454024	0.240450310559006	91.56	0.00374046002699202	-0.0527495603589363	-0.898840579710139
769	769	V_354	Vie.f.edu3	769	Vie	f	1	32	NA	0	NA	19640	NA	8363	NA	8496	1032	3813	age2	age2	0.889438097427032	0.432586558044807	92.4588405797101	0	0.139386687126864	0
770	770	V_355	Vie.f.edu2	770	Vie	f	1	25	101.92	3	10710	14477	6661	8162	5033	8381	3166	1100	age1	age1	0.816098995344278	0.578918284174898	101.92	-0.0733391020827534	0.285718413256956	9.46115942028986
773	773	V_360	Vie.f.edu3	773	Vie	f	1	33	90.44	9	7520	10560	7104	7170	614	3275	459	574	age2	age2	0.990794979079498	0.310132575757576	90.44	0.101356881652466	0.0169327048396333	-2.01884057971014
777	777	V_364	Vie.f.edu3	777	Vie	f	1	27	96.04	1	11440	11440	8012	8012	949	949	633	3112	age2	age2	1	0.0829545454545455	96.04	0.110561902572968	-0.210245325463397	3.58115942028986
779	779	V_367	Vie.f.edu2	779	Vie	f	1	19	90.44	0	7960	18680	7605	10611	NA	581	37	7525	age1	age1	0.716709075487701	0.0311027837259101	90.44	-0.17272902193933	-0.262097087192032	-2.01884057971014
780	780	V_368	Vie.f.edu2	780	Vie	f	1	26	90.72	1	7840	11640	5440	6720	1200	3600	680	2000	age2	age2	0.80952380952381	0.309278350515464	90.72	-0.0799142879032222	0.0160784795975215	-1.73884057971014
783	783	V_372	Vie.f.edu3	783	Vie	f	0	27	117.6	0	7800	11760	6760	7480	880	4320	440	400	age2	age2	0.903743315508021	0.36734693877551	117.6	0.0143052180809896	0.0741470678575677	25.1411594202899
784	784	V_373	Vie.f.edu2	784	Vie	f	0	20	89.04	0	6200	16360	3720	7000	1360	6360	280	3280	age1	age1	0.531428571428571	0.388753056234719	89.04	-0.35800952599846	0.0955531853167764	-3.41884057971014
785	785	V_375	Vie.f.edu2	785	Vie	f	1	23	102.76	7	6360	8560	4440	6400	1480	1480	440	1120	age1	age1	0.69375	0.172897196261682	102.76	-0.195688097427032	-0.12030267465626	10.3011594202899
786	786	V_376	Vie.f.edu1	786	Vie	f	1	23	99.68	1	7574	8309	6507	6507	1601	2102	734	434	age1	age1	1	0.252978697797569	99.68	0.110561902572968	-0.0402211731203736	7.22115942028987
787	787	V_383	Vie.f.edu3	787	Vie	f	1	40	87.64	1	8120	12880	6520	6520	1680	6000	800	1160	age2	age2	1	0.46583850931677	87.64	0.110561902572968	0.172638638398828	-4.81884057971014
788	788	V_387	Vie.f.edu2	788	Vie	f	1	23	89.88	0	10480	13240	7571	7571	3637	5003	2142	2808	age1	age1	1	0.377870090634441	89.88	0.110561902572968	0.0846702197164986	-2.57884057971015
790	790	V_390	Vie.f.edu3	790	Vie	f	1	30	86.24	0	7280	8440	6080	6200	520	1080	NA	1160	age2	age2	0.980645161290323	0.127962085308057	86.24	0.0912070638632908	-0.165237785609886	-6.21884057971015
791	791	V_391	Vie.f.edu3	791	Vie	f	1	25	89.88	6	6760	10040	6120	6600	920	3400	720	760	age1	age1	0.927272727272727	0.338645418326693	89.88	0.0378346298456955	0.0454455474087507	-2.57884057971015
792	792	V_394	Vie.f.edu3	792	Vie	f	1	29	81.76	1	6960	6960	6120	6120	3600	3600	2760	NA	age2	age2	1	0.517241379310345	81.76	0.110561902572968	0.224041508392402	-10.6988405797101
793	793	V_395	Vie.f.edu2	793	Vie	f	0	36	83.72	0	12640	12640	8640	8640	6120	6120	2440	320	age2	age2	1	0.484177215189873	83.72	0.110561902572968	0.190977344271931	-8.73884057971014
794	794	V_396	Vie.f.edu3	794	Vie	f	0	41	108.64	6	8720	8720	6720	6720	1920	1920	600	680	age3	age3	1	0.220183486238532	108.64	0.110561902572968	-0.0730163846794104	16.1811594202899
795	795	V_397	Vie.f.edu2	795	Vie	f	0	46	96.6	2	7800	9400	6480	6960	960	1960	40	520	age3	age3	0.931034482758621	0.208510638297872	96.6	0.0415963853315889	-0.0846892326200701	4.14115942028985
801	801	V_403	Vie.f.edu3	801	Vie	f	1	27	108.08	0	8876	11345	7508	7508	2637	3338	1302	1801	age2	age2	1	0.294226531511679	108.08	0.110561902572968	0.00102666059373668	15.6211594202899
802	802	V_404	Vie.f.edu3	802	Vie	f	1	39	87.08	1	3770	8609	2569	5974	568	1135	NA	1500	age2	age2	0.430030130565785	0.131838773376699	87.08	-0.459407966861247	-0.161361097541244	-5.37884057971014
803	803	V_405	Vie.f.edu3	803	Vie	f	1	53	106.12	2	5005	9343	3938	5873	1135	2337	902	2035	age3	age3	0.670526136557126	0.250133790003211	106.12	-0.218911960869906	-0.0430660809147315	13.6611594202899
804	804	V_406	Vie.f.edu3	804	Vie	f	1	23	91.84	4	7774	9409	4771	6206	2269	2269	401	1335	age1	age1	0.768772155978086	0.241152088425975	91.84	-0.120665941448946	-0.0520477824919673	-0.618840579710138
805	805	V_407	Vie.f.edu2	805	Vie	f	0	22	101.92	2	9309	17084	6472	7206	1735	3604	335	6609	age1	age1	0.898140438523453	0.210957621166003	101.92	0.00870234109642098	-0.0822422497519392	9.46115942028986
806	806	V_408	Vie.f.edu2	806	Vie	f	0	20	87.36	4	5882	10177	4755	6590	1252	2628	584	1543	age1	age1	0.72154779969651	0.258229340670139	87.36	-0.167890297730522	-0.0349705302478039	-5.09884057971014
807	807	V_409	Vie.f.edu2	807	Vie	f	0	76	NA	NA	NA	17720	NA	6680	NA	6800	320	4560	age3	age3	0.889438097427032	0.383747178329571	92.4588405797101	0	0.0905473074116286	0
809	809	V_412	Vie.f.edu2	809	Vie	f	0	59	127.4	2	8400	9520	6400	6400	1600	2720	160	560	age3	age3	1	0.285714285714286	127.4	0.110561902572968	-0.00748558520365677	34.9411594202899
812	812	V_418	Vie.f.edu3	812	Vie	f	1	53	91.84	0	11680	11680	7680	7680	5080	5080	1640	560	age3	age3	1	0.434931506849315	91.84	0.110561902572968	0.141731635931373	-0.618840579710138
813	813	V_419	Vie.f.edu2	813	Vie	f	1	28	NA	NA	NA	4520	NA	4480	NA	NA	NA	40	age2	age2	0.889438097427032	0.293199870917942	92.4588405797101	0	0	0
816	816	V_422	Vie.f.edu2	816	Vie	f	1	40	87.64	2	7974	9840	7632	7760	702	1120	360	1320	age2	age2	0.983505154639175	0.113821138211382	87.64	0.0940670572121435	-0.17937873270656	-4.81884057971014
817	817	V_423	Vie.f.edu1	817	Vie	f	1	37	89.88	0	8987	10240	7497	7920	2930	3960	1680	40	age2	age2	0.946590909090909	0.38671875	89.88	0.0571528116638773	0.0935188790820575	-2.57884057971015
818	818	V_425	Vie.f.edu2	818	Vie	f	1	41	101.36	5	5573	11520	3747	7600	2666	4120	960	760	age3	age3	0.493026315789474	0.357638888888889	101.36	-0.396411781637558	0.0644390179709464	8.90115942028986
821	821	V_428	Vie.f.edu3	821	Vie	f	0	65	91.84	0	10087	12000	5991	6160	3207	5120	200	920	age3	age3	0.972564935064935	0.426666666666667	91.84	0.0831268376379033	0.133466795748724	-0.618840579710138
823	823	V_431	Vie.f.edu2	823	Vie	f	0	20	85.96	0	7801	10134	6039	6149	1930	2920	320	1385	age1	age1	0.98211091234347	0.288138938227748	85.96	0.0926728149164388	-0.00506093269019431	-6.49884057971015
824	824	V_435	Vie.f.edu3	824	Vie	f	1	55	95.76	0	6313	9758	5321	6238	872	1880	360	2000	age3	age3	0.852997755690927	0.192662430825989	95.76	-0.0364403417361051	-0.100537440091954	3.30115942028986
825	825	V_441	Vie.f.edu3	825	Vie	f	0	65	99.68	4	9137	9137	6617	6617	2797	2797	997	720	age3	age3	1	0.306117981832111	99.68	0.110561902572968	0.0129181109141687	7.22115942028987
827	827	V_443	Vie.f.edu2	827	Vie	f	0	83	122.08	0	12241	15080	7640	8320	5154	6680	1760	1840	age3	age3	0.918269230769231	0.442970822281167	122.08	0.028831133342199	0.149770951363225	29.6211594202899
829	829	V_449	Vie.f.edu1	829	Vie	f	1	30	NA	NA	NA	NA	NA	NA	NA	NA	NA	NA	age2	age2	0.889438097427032	0.293199870917942	92.4588405797101	0	0	0
831	831	V_453	Vie.f.edu2	831	Vie	f	1	75	80.36	1	9301	10760	6415	6480	3246	4480	760	560	age3	age3	0.989969135802469	0.41635687732342	80.36	0.100531038375437	0.123157006405478	-12.0988405797101
832	832	V_454	Vie.f.edu1	832	Vie	f	0	18	84	0	8662	9840	6374	6600	2216	2960	880	1160	age1	age1	0.965757575757576	0.300813008130081	84	0.076319478330544	0.00761313721213885	-8.45884057971014
833	833	V_455	Vie.f.edu2	833	Vie	f	0	23	NA	NA	NA	NA	NA	NA	NA	NA	NA	NA	age1	age1	0.889438097427032	0.293199870917942	92.4588405797101	0	0	0
