# Supplementary material for: Responses to the Islamic headscarf in everyday interactions depend on sex and locale: A field experiment in the metros of Brussels, Paris, and Vienna on helping and involvement behaviors
Source: PLoS One. 2021 Jul 29;16(7):e0254927. doi: 10.1371/journal.pone.0254927 (PMC8321112; doi:10.1371/journal.pone.0254927)
Supplement: S2 File — (ZIP) [file pone.0254927.s002.zip › data and models/BruParVieHelping.csv]

	File	X.1	eduGroup	X	site	sex	cond	age	dist_cm	step_n	pla	faf	pla_A	A	pla_P	P	ov	sil	ageD	ageGroup	tel
1	B002	1	Bru.f.edu3	1	Bru	f	0	28	75.4585152838428	3	15850	28150	10210	16155	7200	12000	3460	3455	age2	Bru.f.age2	1
2	B003	2	Bru.m.edu3	2	Bru	m	0	40	80.1593625498008	0	1680	13400	1240	9160	0	4530	3095	2805	age2	Bru.m.age2	1
3	B004	3	Bru.f.edu2	3	Bru	f	0	23	99.1150442477876	6	17640	23210	10640	12405	4150	8270	1790	4325	age1	Bru.f.age1	1
4	B005	4	Bru.f.edu3	4	Bru	f	0	29	78.1078439488696	0	10455	13750	7140	7660	3815	6160	1615	1545	age2	Bru.f.age2	0
5	B006	5	Bru.m.edu2	5	Bru	m	1	59	65.6	5	5780	13730	3835	8395	1200	4575	2585	3345	age3	Bru.m.age3	0
6	B008	6	Bru.f.edu3	6	Bru	f	1	51	87.2280095493782	3	17902	27242	10202	16614	7065	9924	2140	2844	age3	Bru.f.age3	0
7	B009	7	Bru.m.edu2	7	Bru	m	1	45	96.5343578766128	4	6802	17510	4084	8990	3618	10145	4125	2500	age3	Bru.m.age3	0
8	B010	8	Bru.m.edu1	8	Bru	m	1	22	75.0564092129092	2	13445	18070	10500	11630	1100	3665	1305	4080	age1	Bru.m.age1	1
9	B011	9	Bru.m.edu2	9	Bru	m	0	35	77.0031601451239	3	5760	16800	2725	8835	2045	5195	1705	4475	age2	Bru.m.age2	1
10	B012	10	Bru.f.edu2	10	Bru	f	0	73	83.684962042008	2	8889	11590	7048	7940	1095	2445	NA	1205	age3	Bru.f.age3	0
11	B013	11	Bru.f.edu2	11	Bru	f	0	58	92.372290217359	2	11750	15450	6170	7810	4955	5820	600	2420	age3	Bru.f.age3	0
12	B014	12	Bru.f.edu2	12	Bru	f	0	64	80.5081841165888	3	9671	13370	6923	7770	1588	2585	340	3355	age3	Bru.f.age3	0
13	B015	13	Bru.m.edu3	13	Bru	m	1	26	94.7843327988097	2	8455	21710	5608	11123	2535	10310	2078	2355	age1	Bru.m.age1	1
14	B016	14	Bru.f.edu2	14	Bru	f	1	60	92.9415417212066	6	9785	13990	7090	7560	2675	4955	1460	2935	age3	Bru.f.age3	0
15	B017	15	Bru.f.edu2	15	Bru	f	1	75	81.1379310344828	3	25813	39930	13453	17445	8516	14740	440	8185	age3	Bru.f.age3	0
16	B018	16	Bru.m.edu2	16	Bru	m	1	54	104	8	7135	12410	5295	9045	2000	5755	2945	555	age3	Bru.m.age3	0
17	B019	17	Bru.m.edu1	17	Bru	m	1	36	77.3459119496855	0	14080	24210	10315	12085	4310	12335	1955	1745	age2	Bru.m.age2	1
18	B020	18	Bru.f.edu2	18	Bru	f	1	21	67.5201750919267	1	7880	20390	5600	9990	1700	8760	1280	2920	age1	Bru.f.age1	0
19	B022	19	Bru.m.edu2	19	Bru	m	0	38	99.5081967213115	10	8710	17900	7140	9250	2635	6900	1700	3450	age2	Bru.m.age2	0
20	B023	20	Bru.f.edu3	20	Bru	f	1	23	79.9809577337006	4	24071	29060	12390	13895	7353	9125	820	6860	age1	Bru.f.age1	0
21	B026	22	Bru.f.edu2	22	Bru	f	1	75	67.0967741935484	1	8085	14120	6245	8740	3160	5725	1595	1250	age3	Bru.f.age3	1
22	B028	23	Bru.m.edu2	23	Bru	m	1	26	107.015354493348	6	5000	11640	2860	7739	1205	2338	808	2371	age1	Bru.m.age1	1
23	B029	24	Bru.f.edu2	24	Bru	f	0	45	55.1428571428571	0	15038	17960	8538	9428	6780	8217	2757	3072	age3	Bru.f.age3	0
24	B030	25	Bru.m.edu2	25	Bru	m	0	50	110.233454609912	16	14280	27470	8890	11435	3305	10666	1150	6519	age3	Bru.m.age3	0
25	B032	26	Bru.f.edu2	26	Bru	f	0	27	96.7264280864292	3	6830	12870	3362	9402	1382	3225	2127	2370	age2	Bru.f.age2	0
26	B034	27	Bru.f.edu2	27	Bru	f	0	79	68.3414634146341	1	9970	29870	6160	15565	3545	14230	3205	3280	age3	Bru.f.age3	0
27	B035	28	Bru.m.edu2	28	Bru	m	0	70	82.1610221157405	3	8990	14430	7870	9965	3650	6430	3755	1790	age3	Bru.m.age3	0
28	B037	30	Bru.f.edu1	30	Bru	f	1	19	64.4303190275808	4	12086	19800	7083	11970	4471	8765	3545	2610	age1	Bru.f.age1	0
29	B041	32	Bru.f.edu2	32	Bru	f	1	16	83.2978723404255	2	6576	12600	4160	7055	1601	3360	NA	2185	age1	Bru.f.age1	1
30	B042	33	Bru.f.edu1	33	Bru	f	0	19	88.5577228096275	1	12420	18930	7361	10826	3288	5516	223	2811	age1	Bru.f.age1	0
31	B044	34	Bru.m.edu2	34	Bru	m	0	60	78.2069672131148	1	8435	10300	6783	7103	1475	2615	550	1132	age3	Bru.m.age3	0
32	B046	35	Bru.m.edu3	35	Bru	m	0	28	135.804471207689	2	17315	19980	11653	12733	5729	6949	1156	1454	age2	Bru.m.age2	0
33	B048	37	Bru.f.edu3	37	Bru	f	0	34	NA	2	9090	15900	7135	7245	740	6940	NA	1715	age2	Bru.f.age2	1
34	B049	38	Bru.m.edu2	38	Bru	m	1	57	328.093759494635	4	20310	23930	11375	13465	7825	8525	3135	5075	age3	Bru.m.age3	0
35	B050	39	Bru.f.edu1	39	Bru	f	1	17	91.8248175182482	2	8825	17280	6455	7865	1185	4650	260	5025	age1	Bru.f.age1	0
36	B051	40	Bru.m.edu3	40	Bru	m	1	31	74.4642857142857	3	9565	20870	6585	7965	2765	10740	870	3035	age2	Bru.m.age2	0
37	B052	41	Bru.m.edu2	41	Bru	m	1	20	NA	3	11485	20140	7420	11330	2490	8035	2720	3495	age1	Bru.m.age1	0
38	B053	42	Bru.f.edu2	42	Bru	f	1	45	94.7465127695488	4	10545	13320	7265	7475	1895	2980	NA	2865	age3	Bru.f.age3	0
39	B054	43	Bru.m.edu2	43	Bru	m	1	21	56.8149582397626	11	6772	10534	5659	8481	2420	3670	2271	654	age1	Bru.m.age1	0
40	B055	44	Bru.m.edu1	44	Bru	m	0	25	83.0493273542601	4	15481	24010	10648	13065	5169	10200	1425	2170	age1	Bru.m.age1	0
41	B058	46	Bru.f.edu3	46	Bru	f	0	25	76.6265060240964	0	5910	12530	3910	8775	2150	4690	2350	1415	age2	Bru.f.age2	0
42	B060	47	Bru.m.edu1	47	Bru	m	1	47	90.0230446510449	4	12015	20510	7640	9095	4410	10450	1080	2045	age3	Bru.m.age3	0
43	B062	49	Bru.m.edu2	49	Bru	m	1	30	82.2269350433999	6	13650	25082	9500	16932	2126	4249	1592	5493	age2	Bru.m.age2	0
44	B063	50	Bru.f.edu1	50	Bru	f	1	20	86.9968070933896	4	13035	20950	5040	8255	6360	9648	NA	3047	age1	Bru.f.age1	0
45	B064	51	Bru.f.edu2	51	Bru	f	0	60	78.1731411675391	5	24000	36010	8525	16625	15845	18270	2585	3700	age3	Bru.f.age3	0
46	B065	52	Bru.m.edu1	52	Bru	m	0	48	79.7011221926548	2	10850	12820	7620	7620	4915	5200	2250	2250	age3	Bru.m.age3	0
47	B066	53	Bru.f.edu1	53	Bru	f	0	18	89.6901938472908	7	7360	12900	3720	8140	3395	5065	1085	780	age1	Bru.f.age1	0
48	B067	54	Bru.f.edu2	54	Bru	f	0	65	96.7883067904432	5	18650	30720	8955	10230	10600	20555	2005	1940	age3	Bru.f.age3	0
49	B068	55	Bru.m.edu2	55	Bru	m	0	70	92.8206183835758	4	8265	18910	4770	10610	3565	8465	2735	2570	age3	Bru.m.age3	0
50	B069	56	Bru.m.edu2	56	Bru	m	1	45	99.1934618175052	5	5205	11690	3835	8005	1110	2750	NA	935	age3	Bru.m.age3	0
51	B070	57	Bru.f.edu3	57	Bru	f	1	23	72.7987103557917	0	1920	22040	970	10180	355	7450	1150	5560	age1	Bru.f.age1	1
52	B071	58	Bru.f.edu2	58	Bru	f	1	40	83.8100558659218	6	10680	14460	7760	9060	3340	5790	650	260	age2	Bru.f.age2	1
53	B072	59	Bru.f.edu2	59	Bru	f	1	33	71.0995019219806	1	14105	31250	7370	14625	4185	9960	85	6750	age2	Bru.f.age2	0
54	B074	60	Bru.m.edu2	60	Bru	m	0	55	96.8776371308017	4	10356	20863	7642	13071	2630	12158	5406	1040	age3	Bru.m.age3	0
55	B076	61	Bru.f.edu3	61	Bru	f	0	27	77.201646090535	0	10384	19780	8032	13850	2422	6160	2460	2230	age2	Bru.f.age2	1
56	B079	63	Bru.f.edu3	63	Bru	f	1	30	89.3135832864763	8	7795	12590	5435	8005	1085	1505	NA	3080	age2	Bru.f.age2	1
57	B080	64	Bru.m.edu3	64	Bru	m	1	45	87.258064516129	2	9971	13650	6464	8641	4350	5020	1465	1454	age3	Bru.m.age3	0
58	B081	65	Bru.f.edu3	65	Bru	f	1	25	104.169834581749	5	6840	18750	5900	7870	1545	8360	605	3125	age2	Bru.f.age2	1
59	B082	66	Bru.m.edu1	66	Bru	m	1	24	115.893626734861	6	6565	20100	4845	8535	1285	7230	510	4845	age1	Bru.m.age1	0
60	B083	67	Bru.f.edu3	67	Bru	f	1	28	106.666666666667	5	8230	16920	6485	8040	940	5700	40	3220	age2	Bru.f.age2	1
61	B085	68	Bru.f.edu1	68	Bru	f	0	33	87.2093023255814	2	8695	15400	5855	9310	3370	6065	2035	2060	age2	Bru.f.age2	0
62	B086	69	Bru.f.edu1	69	Bru	f	0	19	94.2325794675802	3	10820	11020	8535	8735	1975	1975	140	450	age1	Bru.f.age1	0
63	B087	70	Bru.m.edu2	70	Bru	m	0	20	94.1860465116279	2	8855	14625	6505	9020	2945	6568	1865	902	age1	Bru.m.age1	0
64	B089	71	Bru.m.edu2	71	Bru	m	0	70	116.36723011612	3	7020	12670	6008	9503	570	2012	658	1813	age3	Bru.m.age3	0
65	B090	72	Bru.f.edu2	72	Bru	f	0	40	93.8333333333333	4	9810	19320	8745	12965	3855	10585	4985	755	age2	Bru.f.age2	0
66	B091	73	Bru.m.edu2	73	Bru	m	0	70	80.8955223880597	1	9540	12750	6831	8580	500	500	NA	3670	age3	Bru.m.age3	0
67	B092	74	Bru.f.edu3	74	Bru	f	0	46	88.4936573157169	6	5990	16260	4945	10125	300	6970	2515	1680	age3	Bru.f.age3	0
68	B093	75	Bru.m.edu2	75	Bru	m	1	25	83.5871305585412	2	13030	14940	8290	9530	5515	5515	1935	1830	age1	Bru.m.age1	1
69	B094	76	Bru.f.edu1	76	Bru	f	1	52	73.3240994763239	4	11880	22240	8300	13370	2470	8375	2975	3470	age3	Bru.f.age3	1
70	B095	77	Bru.m.edu2	77	Bru	m	1	65	85.0878613853037	8	11420	13410	7960	9020	1600	1900	170	2660	age3	Bru.m.age3	0
71	B096	78	Bru.f.edu3	78	Bru	f	1	49	80.5084745762712	2	11725	19130	5933	9638	3620	6480	1770	4782	age3	Bru.f.age3	0
72	B097	79	Bru.f.edu2	79	Bru	f	1	40	106.699127418569	6	12900	25090	7990	10690	6610	14395	2340	2345	age2	Bru.f.age2	0
73	B098	80	Bru.f.edu3	80	Bru	f	0	50	73.9695764281603	2	13725	28362	9736	12636	4636	11398	3431	7759	age3	Bru.f.age3	0
74	B099	81	Bru.m.edu2	81	Bru	m	0	50	90.9079288726474	2	16385	22060	10459	11474	5358	7173	1434	4847	age3	Bru.m.age3	0
75	B100	82	Bru.f.edu1	82	Bru	f	0	22	115.3	5	6470	8640	5635	6555	1120	1380	310	1015	age1	Bru.f.age1	0
76	B102	83	Bru.m.edu2	83	Bru	m	0	21	73.9984839371727	1	11575	16270	8405	10905	3152	5340	1135	1160	age1	Bru.m.age1	0
77	B103	84	Bru.f.edu2	84	Bru	f	0	75	NA	3	5260	11010	4180	7985	710	2580	1100	1545	age3	Bru.f.age3	0
78	B104	85	Bru.m.edu2	85	Bru	m	1	73	77.9980127951988	9	10770	25630	7570	13135	2720	10625	1700	3570	age3	Bru.m.age3	0
79	B105	86	Bru.f.edu3	86	Bru	f	1	42	86.7662487293394	3	10710	15180	7160	8670	4080	7360	1375	525	age2	Bru.f.age2	0
80	B106	87	Bru.f.edu2	87	Bru	f	1	20	61.5816326530612	1	10680	17730	8665	9155	1600	5715	400	3260	age1	Bru.f.age1	0
81	B107	88	Bru.m.edu2	88	Bru	m	1	19	69.2955055734838	3	5350	17820	5350	8715	0	4840	NA	4265	age1	Bru.m.age1	0
82	B108	89	Bru.f.edu1	89	Bru	f	1	15	89.5817843866171	1	9051	16185	5685	9895	1920	5745	1600	2145	age1	Bru.f.age1	0
83	B109	90	Bru.f.edu3	90	Bru	f	1	27	66.6208108355187	0	10059	15534	7288	9390	4072	7179	1457	422	age2	Bru.f.age2	1
84	B112	91	Bru.m.edu2	91	Bru	m	0	34	89.2001923391908	8	10510	18790	7595	10821	1725	5838	588	2719	age2	Bru.m.age2	0
85	B115	92	Bru.m.edu2	92	Bru	m	1	68	76.6614284181087	1	9170	13260	7350	9720	670	2340	390	1590	age3	Bru.m.age3	1
86	B116	93	Bru.f.edu2	93	Bru	f	1	50	86.2078987089718	3	3370	15940	3205	9815	535	6200	3045	2970	age3	Bru.f.age3	0
87	B117	94	Bru.m.edu2	94	Bru	m	1	37	91.8875502008032	1	7110	16670	4170	8810	2750	4170	NA	3690	age2	Bru.m.age2	0
88	B118	95	Bru.m.edu2	95	Bru	m	0	22	100.155879552969	1	7980	11040	7230	8525	875	2510	400	405	age1	Bru.m.age1	1
89	B119	96	Bru.f.edu2	96	Bru	f	0	45	98.7561462322944	1	13780	21330	8715	11230	5635	10235	3390	3255	age3	Bru.f.age3	0
90	B120	97	Bru.m.edu2	97	Bru	m	0	70	85.6054421768708	4	11470	21380	9415	12595	2090	10270	2870	1385	age3	Bru.m.age3	0
91	B121	98	Bru.f.edu2	98	Bru	f	0	21	97.6829229046858	4	10485	13760	6925	8275	1455	2900	NA	2585	age1	Bru.f.age1	0
92	B122	99	Bru.m.edu2	99	Bru	m	1	40	74.452669529037	1	4158	10860	3086	7573	1105	2918	685	1054	age2	Bru.m.age2	0
93	B123	100	Bru.m.edu2	100	Bru	m	1	23	104.033637138427	4	19740	22330	11470	12620	6924	8369	1086	2427	age1	Bru.m.age1	0
94	B124	101	Bru.f.edu2	101	Bru	f	1	27	87.4946604998371	2	10445	17150	8075	9090	1320	4690	660	4030	age2	Bru.f.age2	0
95	B127	102	Bru.m.edu2	102	Bru	m	0	25	97.0657081147851	5	4880	13870	3695	9000	480	3810	410	1470	age1	Bru.m.age1	0
96	B128	103	Bru.m.edu2	103	Bru	m	0	22	58.4861538461539	1	10680	15220	7495	9965	1960	2420	50	2885	age1	Bru.m.age1	0
97	B129	104	Bru.f.edu3	104	Bru	f	1	27	NA	4	14015	20980	9295	11560	8325	11385	4030	2065	age2	Bru.f.age2	0
98	B130	105	Bru.m.edu2	105	Bru	m	1	54	71.9464285714286	0	10260	15230	8125	9365	2415	2610	330	3585	age3	Bru.m.age3	0
99	B131	106	Bru.m.edu1	106	Bru	m	1	23	99.3762770707599	4	11560	15664	8173	8739	3611	7150	2226	2001	age1	Bru.m.age1	0
100	B132	107	Bru.f.edu1	107	Bru	f	1	23	65.3524590163934	1	9860	15680	6557	10294	2775	5261	2113	2238	age1	Bru.f.age1	0
101	B133	108	Bru.m.edu2	108	Bru	m	1	26	99.039132845107	0	6064	15340	4886	9855	733	4670	1515	2330	age1	Bru.m.age1	1
102	B134	109	Bru.f.edu1	109	Bru	f	1	23	84.736192118432	0	8205	14520	7165	9810	1385	4413	1608	1905	age1	Bru.f.age1	0
103	B135	110	Bru.m.edu1	110	Bru	m	0	25	80.625	2	5540	10780	5340	7935	475	2560	530	815	age1	Bru.m.age1	1
104	B136	111	Bru.f.edu2	111	Bru	f	0	30	70.9774436090226	1	9805	12520	8281	8911	2287	4157	1000	452	age2	Bru.f.age2	0
105	B137	112	Bru.m.edu1	112	Bru	m	0	32	103.304347826087	5	15460	31590	9680	17990	6835	15855	8385	6130	age2	Bru.m.age2	0
106	B138	113	Bru.f.edu1	113	Bru	f	0	22	85.6224899598394	2	9790	15400	8060	8990	2915	5200	1220	2430	age1	Bru.f.age1	1
107	B139	114	Bru.m.edu2	114	Bru	m	0	50	86.9779620882041	4	8000	18190	5750	9545	1320	5930	747	3462	age3	Bru.m.age3	0
108	B140	115	Bru.f.edu1	115	Bru	f	1	47	78.8034188034188	0	10057	15047	8323	9513	3209	7710	2187	11	age3	Bru.f.age3	0
109	B141	116	Bru.f.edu1	116	Bru	f	1	31	78.7772925764192	0	10380	15010	7210	8690	3085	5940	1345	1725	age2	Bru.f.age2	1
110	B143	117	Bru.m.edu2	117	Bru	m	1	35	75.9055118110236	0	7050	30290	6120	14460	140	6878	1140	10092	age2	Bru.m.age2	1
111	B144	118	Bru.m.edu3	118	Bru	m	1	56	120.026650240473	14	22950	38480	11440	16130	9802	22120	3905	4135	age3	Bru.m.age3	0
112	B145	119	Bru.m.edu1	119	Bru	m	0	25	89.1284328989375	4	13360	14710	8595	9415	3485	4160	1375	2510	age1	Bru.m.age1	1
113	B146	120	Bru.f.edu2	120	Bru	f	1	30	79.2110012312014	4	5180	15400	4033	12451	3783	6801	4637	785	age2	Bru.f.age2	0
114	B147	121	Bru.f.edu1	121	Bru	f	0	32	83.4285714285714	8	8100	33390	7344	12431	2036	22354	4187	2792	age2	Bru.f.age2	0
115	B148	122	Bru.m.edu2	122	Bru	m	0	28	82.7912326488117	7	9855	22980	6640	15545	2105	6140	2980	4275	age2	Bru.m.age2	0
116	B149	123	Bru.f.edu2	123	Bru	f	0	16	83.2520325203252	2	7920	13435	6740	10615	2035	4165	2450	1105	age1	Bru.f.age1	0
117	B150	124	Bru.f.edu2	124	Bru	f	0	27	70.5426356589147	1	16190	22370	11510	12670	2860	5140	570	5130	age2	Bru.f.age2	0
118	B151	125	Bru.m.edu1	125	Bru	m	0	22	63.2205634396538	5	5880	14260	4428	8811	2010	5385	1817	1881	age1	Bru.m.age1	1
119	B152	126	Bru.m.edu3	126	Bru	m	1	56	98.5708979507729	10	8765	21390	6765	11065	1176	5326	1045	6044	age3	Bru.m.age3	0
120	B153	127	Bru.f.edu1	127	Bru	f	1	21	84.3438750961706	1	9370	23510	5710	11065	2195	6330	NA	6115	age1	Bru.f.age1	0
121	B154	128	Bru.m.edu2	128	Bru	m	1	55	73.2716765150728	1	10380	17100	7923	10298	1860	2790	67	4079	age3	Bru.m.age3	0
122	B155	129	Bru.m.edu3	129	Bru	m	0	29	98.1755451461494	7	12376	37360	8715	14980	1646	11840	1430	11970	age2	Bru.m.age2	0
123	B156	130	Bru.f.edu3	130	Bru	f	0	23	100.130921773416	4	16515	18980	9850	11240	8645	10755	3525	510	age1	Bru.f.age1	0
124	B157	131	Bru.m.edu1	131	Bru	m	0	45	93.4612750851761	9	13680	16610	8630	10775	3533	4113	950	2672	age3	Bru.m.age3	0
125	B158	132	Bru.f.edu1	132	Bru	f	0	19	83.7246963562753	9	7460	13160	6215	8535	1730	4740	2070	1955	age1	Bru.f.age1	1
126	B159	133	Bru.m.edu1	133	Bru	m	0	24	76.1575240318402	1	5975	13120	4860	8325	1020	3625	620	1790	age1	Bru.m.age1	1
127	B160	134	Bru.f.edu3	134	Bru	f	0	58	57.7341226119836	0	12875	16150	10025	11735	4880	7590	4215	1040	age3	Bru.f.age3	0
128	B161	135	Bru.f.edu1	135	Bru	f	1	55	69.21875	1	7916	22830	5042	10925	3018	12330	3060	2635	age3	Bru.f.age3	0
129	B163	136	Bru.f.edu2	136	Bru	f	1	22	64.3191278243232	1	10830	13850	8230	9290	700	1610	NA	2950	age1	Bru.f.age1	0
130	B164	137	Bru.m.edu1	137	Bru	m	0	35	78.3405123757332	2	8210	12850	5670	8785	1595	3410	1265	1920	age2	Bru.m.age2	1
131	B166	138	Bru.m.edu3	138	Bru	m	0	34	70.0804597701149	2	8420	18190	6345	10255	2410	8140	3145	2940	age2	Bru.m.age2	0
132	B167	139	Bru.m.edu1	139	Bru	m	0	40	81.5715747016567	2	10555	13950	8295	9935	1605	1980	700	2735	age2	Bru.m.age2	1
133	B168	140	Bru.f.edu2	140	Bru	f	0	31	62.0114942528736	2	8542	16700	6757	8910	386	5630	130	2290	age2	Bru.f.age2	0
134	B169	141	Bru.m.edu2	141	Bru	m	1	43	NA	6	8470	16650	6763	9983	1751	6696	1435	1406	age2	Bru.m.age2	0
135	B170	142	Bru.m.edu2	142	Bru	m	1	26	73.0754225427322	0	11620	23730	8730	12445	3830	10335	1620	2570	age1	Bru.m.age1	0
136	B171	143	Bru.f.edu3	143	Bru	f	1	41	80.0713702709088	6	9409	13900	6003	8323	1639	2660	440	3357	age2	Bru.f.age2	1
137	B172	144	Bru.m.edu2	144	Bru	m	1	55	85.8141364097629	14	6935	25900	3247	11858	2813	15910	3703	1835	age3	Bru.m.age3	0
138	B173	145	Bru.f.edu3	145	Bru	f	1	30	85.0476158759196	7	12872	17867	8890	10322	4234	7546	427	426	age2	Bru.f.age2	0
139	B174	146	Bru.f.edu1	146	Bru	f	0	28	74.6664155652632	7	NA	30610	0	13580	0	15690	3228	4568	age2	Bru.f.age2	0
140	B175	147	Bru.f.edu3	147	Bru	f	0	24	85.6296296296296	8	9145	16610	5818	9413	3435	7083	2698	2812	age1	Bru.f.age1	1
141	B176	148	Bru.m.edu3	148	Bru	m	0	51	91.6775400262944	3	16345	27740	12185	18230	2995	8150	3820	5180	age3	Bru.m.age3	0
142	B178	149	Bru.m.edu2	149	Bru	m	0	38	104.588744588745	5	4370	16720	3710	10045	90	5710	1610	2575	age2	Bru.m.age2	0
143	B179	150	Bru.f.edu1	150	Bru	f	0	54	70.2745098039216	2	8630	14290	5065	9685	550	680	NA	3925	age3	Bru.f.age3	0
144	B180	151	Bru.f.edu2	151	Bru	f	1	30	75.9943940629444	4	17195	22280	11375	13255	1595	3910	450	5565	age2	Bru.f.age2	0
145	B181	152	Bru.m.edu2	152	Bru	m	1	36	76.09375	2	17396	23240	8941	12515	6570	7620	1115	4220	age2	Bru.m.age2	0
146	B182	153	Bru.f.edu2	153	Bru	f	1	55	77.9241272320317	2	5330	14550	3610	9895	1440	3670	910	1895	age3	Bru.f.age3	0
147	B183	154	Bru.m.edu3	154	Bru	m	1	42	95.4940540627633	8	13830	33220	9885	19520	2765	9655	4330	8375	age2	Bru.m.age2	0
148	B184	155	Bru.m.edu1	155	Bru	m	0	21	102.083704123623	4	10090	22350	7395	10553	1675	8873	283	3207	age1	Bru.m.age1	1
149	B187	156	Bru.m.edu1	156	Bru	m	0	18	73.5286624203822	0	1850	15170	1815	9565	550	4815	1640	2430	age1	Bru.m.age1	1
150	B188	157	Bru.f.edu1	157	Bru	f	1	20	76.0091727144474	10	10555	16570	5960	9080	3430	6305	1325	2510	age1	Bru.f.age1	0
151	B189	158	Bru.m.edu2	158	Bru	m	1	25	84.8272674830563	2	13967	18700	10203	12385	4823	8335	3010	990	age1	Bru.m.age1	1
152	B190	159	Bru.m.edu2	159	Bru	m	1	48	87.7755274133364	3	11870	24090	6316	11511	6380	13148	2158	1589	age3	Bru.m.age3	1
153	B191	160	Bru.f.edu2	160	Bru	f	1	25	75.0747157128547	0	21255	23445	13030	13748	6654	6684	1243	4256	age2	Bru.f.age2	0
154	B192	161	Bru.m.edu1	161	Bru	m	0	32	NA	3	8250	10650	5795	8095	2040	2145	445	855	age2	Bru.m.age2	0
155	B194	162	Bru.f.edu2	162	Bru	f	0	22	111.608310873422	4	10060	12105	8613	9918	3706	4684	2762	265	age1	Bru.f.age1	0
156	B195	163	Bru.f.edu1	163	Bru	f	0	25	84.8086551860378	0	10300	14730	7105	9675	3700	4070	715	1700	age2	Bru.f.age2	0
157	B196	164	Bru.f.edu2	164	Bru	f	0	65	68.2236842105263	0	7400	25850	6860	12545	750	8575	1720	6450	age3	Bru.f.age3	0
158	B197	165	Bru.m.edu3	165	Bru	m	0	60	87.3301716156509	2	8640	14920	6530	9630	1017	3150	280	2420	age3	Bru.m.age3	0
159	B198	166	Bru.f.edu3	166	Bru	f	0	23	120.449117044574	4	12801	17166	8116	9307	4884	6252	1302	2909	age1	Bru.f.age1	0
160	B199	167	Bru.f.edu2	167	Bru	f	1	65	NA	7	2740	15240	2740	10003	1096	5483	2768	2522	age3	Bru.f.age3	0
161	B200	168	Bru.f.edu2	168	Bru	f	1	25	46.6175813368788	1	11180	14590	8120	9265	2435	3200	NA	2125	age2	Bru.f.age2	0
162	B201	169	Bru.f.edu2	169	Bru	f	0	27	98.7834428150875	1	7435	12520	5550	9490	2145	3055	1045	1020	age2	Bru.f.age2	0
163	B202	170	Bru.m.edu2	170	Bru	m	0	38	79.9609686262119	2	6920	12420	6305	8780	390	3010	640	1270	age2	Bru.m.age2	1
164	B203	171	Bru.m.edu2	171	Bru	m	0	33	147.975536972562	11	13305	26390	10345	13335	2170	7470	610	6195	age2	Bru.m.age2	0
165	B204	172	Bru.m.edu3	172	Bru	m	1	32	100.840336134454	4	12215	13450	9170	9170	4060	4745	1125	660	age2	Bru.m.age2	1
166	B205	173	Bru.f.edu2	173	Bru	f	1	70	84.6482569821554	6	17114	70430	10511	28410	4571	37459	12144	16705	age3	Bru.f.age3	0
167	B206	174	Bru.m.edu1	174	Bru	m	1	47	124.103859107147	6	9720	18720	6593	8986	3455	9753	2183	2164	age3	Bru.m.age3	0
168	B207	175	Bru.m.edu2	175	Bru	m	1	38	99.5345019643866	3	20940	27920	12640	16630	9010	10460	3145	3975	age2	Bru.m.age2	0
169	B208	176	Bru.f.edu2	176	Bru	f	1	50	87.7828054298643	3	15210	19590	11250	11520	2670	5230	850	3690	age3	Bru.f.age3	0
170	B209	177	Bru.f.edu1	177	Bru	f	0	59	77.6425022899716	2	9295	17540	5502	10110	5125	7773	2802	2459	age3	Bru.f.age3	0
171	B210	178	Bru.f.edu3	178	Bru	f	0	68	103.697215315468	6	9860	14510	7520	10095	4780	7740	3330	5	age3	Bru.f.age3	0
172	B211	179	Bru.m.edu2	179	Bru	m	0	60	69.5774647887324	0	7915	15730	6505	10860	2720	7700	3905	1075	age3	Bru.m.age3	0
173	B212	180	Bru.m.edu2	180	Bru	m	0	44	94.4110163063612	3	2050	15450	2050	9400	0	3646	970	3374	age2	Bru.m.age2	0
174	B213	181	Bru.m.edu1	181	Bru	m	0	39	106.174213882075	5	10330	14585	7126	10789	3595	4385	2463	1874	age2	Bru.m.age2	0
175	B214	182	Bru.m.edu2	182	Bru	m	0	28	71.8545454545455	3	8185	16590	5970	10120	3895	8810	2540	200	age2	Bru.m.age2	1
176	B215	183	Bru.f.edu2	183	Bru	f	0	72	73.4532156700599	13	15710	21050	9565	11505	6550	9900	2070	1715	age3	Bru.f.age3	0
177	B216	184	Bru.m.edu1	184	Bru	m	0	22	94.8264803617841	3	10455	14560	7340	8615	3020	5105	515	1355	age1	Bru.m.age1	0
178	B217	185	Bru.f.edu2	185	Bru	f	0	60	96.4334880768817	3	12500	27670	7760	14225	2470	9598	1290	5137	age3	Bru.f.age3	0
179	B218	186	Bru.f.edu1	186	Bru	f	0	31	84.4455371441081	3	10543	12540	7840	8620	1568	1795	605	2730	age2	Bru.f.age2	0
180	B219	187	Bru.m.edu1	187	Bru	m	0	19	122.255740045462	3	7440	12720	4970	8565	2240	4365	1125	915	age1	Bru.m.age1	1
181	B221	188	Bru.f.edu2	188	Bru	f	0	13	75.586543726474	0	5388	12250	3263	8043	1853	3945	290	552	age1	Bru.f.age1	1
182	B223	190	Bru.f.edu2	190	Bru	f	1	19	91.3547254945816	1	12559	16205	7714	9435	3866	4430	NA	2340	age1	Bru.f.age1	0
183	B224	191	Bru.m.edu2	191	Bru	m	1	74	87.1737654405473	5	16960	20510	10765	12605	4813	5703	715	2917	age3	Bru.m.age3	0
184	B225	192	Bru.m.edu3	192	Bru	m	0	57	91.9402985074627	3	14230	19710	8190	9750	5720	9400	1085	1645	age3	Bru.m.age3	0
185	B226	193	Bru.f.edu1	193	Bru	f	0	22	84.7995492286938	2	11190	15600	7605	10055	2315	4335	710	1920	age1	Bru.f.age1	0
186	B228	194	Bru.f.edu3	194	Bru	f	0	37	88	0	11205	18230	7110	10410	2795	6220	2035	3635	age2	Bru.f.age2	0
187	B229	195	Bru.m.edu1	195	Bru	m	0	19	80.0220181682545	4	8345	10370	7060	8915	900	1725	795	525	age1	Bru.m.age1	0
188	B230	196	Bru.f.edu1	196	Bru	f	1	52	68.9711934156379	4	7930	15410	6460	9600	830	2945	NA	2865	age3	Bru.f.age3	0
189	B231	197	Bru.m.edu2	197	Bru	m	1	23	117.614582440646	5	13620	14700	11070	11155	3920	4595	2680	1630	age1	Bru.m.age1	0
190	B232	198	Bru.f.edu1	198	Bru	f	1	80	83.7837837837838	8	10994	27034	7784	14521	3841	12759	2916	2670	age3	Bru.f.age3	0
191	B233	199	Bru.m.edu1	199	Bru	m	1	32	85.0574712643678	0	4490	13730	3370	9015	460	2640	30	2105	age2	Bru.m.age2	1
192	B234	200	Bru.f.edu2	200	Bru	f	0	22	84.5	4	11540	24580	7298	10573	4705	11678	1680	4009	age1	Bru.f.age1	1
193	B236	201	Bru.m.edu2	201	Bru	m	0	40	76.9717514124294	2	9079	15210	7345	11640	2626	5505	3205	1270	age2	Bru.m.age2	1
194	B237	202	Bru.m.edu2	202	Bru	m	0	41	93.0361445783133	2	6225	16980	5940	10190	385	8455	3995	2330	age2	Bru.m.age2	0
195	B238	203	Bru.f.edu2	203	Bru	f	0	28	86.3921997456851	3	7584	13934	5221	9395	2611	5412	1024	151	age2	Bru.f.age2	1
196	B239	204	Bru.f.edu2	204	Bru	f	1	19	79.1664225428843	1	14090	19800	9615	10865	2555	4600	140	4475	age1	Bru.f.age1	0
197	B240	205	Bru.m.edu1	205	Bru	m	1	28	110.939107848377	6	12790	16210	10130	11860	3435	6190	4180	2340	age2	Bru.m.age2	0
198	B241	206	Bru.f.edu3	206	Bru	f	1	22	94.3522012578616	6	8405	13630	6281	9176	343	1053	NA	3401	age1	Bru.f.age1	0
199	B242	207	Bru.m.edu2	207	Bru	m	1	70	106.812770921087	8	13296	17460	7119	9500	3581	5350	807	3417	age3	Bru.m.age3	0
200	B244	208	Bru.m.edu2	208	Bru	m	0	27	94.7749734876549	4	5890	10900	4525	8785	910	2498	1368	985	age2	Bru.m.age2	1
201	B245	209	Bru.f.edu3	209	Bru	f	0	61	81.6363636363636	3	12610	13910	7931	9231	6242	7062	3579	1196	age3	Bru.f.age3	0
202	B246	210	Bru.f.edu2	210	Bru	f	0	53	72.7536231884058	0	8770	15230	4965	9690	2480	2715	190	3015	age3	Bru.f.age3	1
203	B247	211	Bru.m.edu3	211	Bru	m	0	70	115.415972349548	7	12375	21810	9305	13670	1445	6190	1650	3600	age3	Bru.m.age3	0
204	B248	212	Bru.m.edu1	212	Bru	m	0	21	94.7027027027027	2	13115	29020	7580	16665	5340	15040	4910	2225	age1	Bru.m.age1	0
205	B249	213	Bru.f.edu2	213	Bru	f	1	22	100.220460111696	4	10340	14500	7205	11005	1380	1440	NA	2055	age1	Bru.f.age1	0
206	B250	214	Bru.f.edu2	214	Bru	f	1	62	90.130627424866	4	8855	15330	5478	10046	2265	4662	1783	2405	age3	Bru.f.age3	0
207	B251	215	Bru.m.edu2	215	Bru	m	1	30	91.5590129703206	2	4050	20400	3485	12185	2850	10813	4853	2255	age2	Bru.m.age2	1
208	B252	216	Bru.f.edu2	216	Bru	f	1	25	70.9230769230769	0	NA	20140	0	11250	0	4020	2350	7220	age2	Bru.f.age2	0
209	B254	217	Bru.m.edu2	217	Bru	m	1	23	78.9534864192296	0	11815	13250	8235	9385	3075	3850	1585	1600	age1	Bru.m.age1	0
210	B255	218	Bru.f.edu2	218	Bru	f	1	40	73.2857142857143	0	11870	21970	12245	14795	8100	8770	3860	2265	age2	Bru.f.age2	0
211	B256	219	Bru.m.edu1	219	Bru	m	0	19	59.062521309721	5	9400	14490	6820	8760	1392	5162	2252	2820	age1	Bru.m.age1	1
212	B257	220	Bru.f.edu2	220	Bru	f	0	33	93.341790438849	3	14670	18420	8905	11580	5315	6235	1860	2465	age2	Bru.f.age2	0
213	B258	221	Bru.m.edu2	221	Bru	m	0	30	94.5938139275993	4	8822	11960	6116	8045	788	1850	320	2385	age2	Bru.m.age2	0
214	B261	222	Bru.f.edu2	222	Bru	f	0	18	90.4480749016837	3	6460	21200	4715	10005	1905	10930	2095	2360	age1	Bru.f.age1	1
215	B263	223	Bru.f.edu1	223	Bru	f	0	20	76.1413043478261	0	4970	25660	2685	13340	580	5645	680	7355	age1	Bru.f.age1	0
216	B264	224	Bru.f.edu1	224	Bru	f	1	49	74.393063583815	0	9130	15110	5649	8479	4345	7545	1434	520	age3	Bru.f.age3	0
217	B265	225	Bru.m.edu2	225	Bru	m	1	20	88.5685997663207	0	11129	20410	9564	13850	365	3795	915	3680	age1	Bru.m.age1	0
218	B266	226	Bru.m.edu2	226	Bru	m	1	70	106.478550105893	3	8120	18710	6245	10990	1935	7690	3070	3100	age3	Bru.m.age3	0
219	B267	227	Bru.f.edu2	227	Bru	f	1	45	94.6070521165459	3	11725	16330	8183	9463	2534	4819	258	2306	age3	Bru.f.age3	1
220	B268	228	Bru.f.edu2	228	Bru	f	1	20	84.8048030956925	1	11025	15820	8160	9485	1410	1590	NA	4745	age1	Bru.f.age1	0
221	B269	229	Bru.m.edu1	229	Bru	m	1	19	149.941369111155	7	10725	14030	6785	7815	3035	4950	520	1785	age1	Bru.m.age1	1
222	B270	230	Bru.f.edu2	230	Bru	f	0	24	86.0240277049387	2	7360	16830	5230	8680	740	6180	400	2370	age1	Bru.f.age1	1
223	B271	231	Bru.m.edu3	231	Bru	m	0	51	100.425991620047	2	11000	13870	7308	7308	1655	3925	NA	2637	age3	Bru.m.age3	0
224	B272	232	Bru.m.edu2	232	Bru	m	0	20	NA	1	10125	13300	6249	8413	3429	4998	750	639	age1	Bru.m.age1	1
225	B273	233	Bru.f.edu3	233	Bru	f	0	24	92.2363246223688	2	10520	15140	7340	8930	3158	5458	1325	2077	age1	Bru.f.age1	1
226	B274	234	Bru.f.edu2	234	Bru	f	1	60	75.3469423079448	2	21870	34050	10946	17696	10223	17553	4480	3281	age3	Bru.f.age3	0
227	B275	235	Bru.m.edu2	235	Bru	m	1	16	134.840736930055	2	9034	17750	7854	10295	340	4860	715	3310	age1	Bru.m.age1	0
228	B276	236	Bru.m.edu2	236	Bru	m	1	25	92.1317569414538	1	7050	14680	6182	9544	495	5065	1077	1148	age1	Bru.m.age1	0
229	B277	237	Bru.f.edu3	237	Bru	f	1	30	72.1968941282707	2	16065	29060	11955	14560	3695	13359	1757	2898	age2	Bru.f.age2	1
230	B278	238	Bru.m.edu1	238	Bru	m	1	50	NA	2	16814	34090	12140	17610	4709	11400	4790	9870	age3	Bru.m.age3	0
231	B279	239	Bru.f.edu1	239	Bru	f	1	22	78.9884868421053	0	12110	21450	5980	9240	5028	10425	270	2055	age1	Bru.f.age1	0
232	B280	240	Bru.f.edu2	240	Bru	f	1	25	NA	1	13185	17390	9455	12540	2565	3510	940	2280	age2	Bru.f.age2	0
233	B281	241	Bru.m.edu3	241	Bru	m	0	23	76.1538461538461	0	7870	14580	4070	8210	3700	4455	505	2420	age1	Bru.m.age1	1
234	B282	242	Bru.f.edu2	242	Bru	f	0	29	73.8578680203046	0	3360	21190	1540	10013	1110	10623	2020	2574	age2	Bru.f.age2	1
235	B283	243	Bru.m.edu2	243	Bru	m	0	32	77.2344856870662	0	6360	17070	3205	9490	2355	5920	705	2365	age2	Bru.m.age2	1
236	B284	244	Bru.f.edu3	244	Bru	f	1	33	104.220183486239	2	12370	15790	7105	8715	4910	6970	1395	1500	age2	Bru.f.age2	0
237	B285	245	Bru.f.edu3	245	Bru	f	1	22	95.4260089686099	1	9290	10910	7091	8711	2770	3060	1315	454	age1	Bru.f.age1	0
238	B286	246	Bru.f.edu2	246	Bru	f	0	30	89.0538922155689	2	10280	13160	7310	8030	2155	2420	310	3020	age2	Bru.f.age2	0
239	B287	247	Bru.m.edu3	247	Bru	m	0	28	81.5808383233533	4	14290	24170	8230	12810	3875	6240	645	5765	age2	Bru.m.age2	0
240	B288	248	Bru.f.edu2	248	Bru	f	0	34	81.6095440008822	0	10875	15710	7560	9335	1620	2010	NA	4365	age2	Bru.f.age2	0
241	B289	249	Bru.m.edu2	249	Bru	m	1	25	101.931628927899	4	4120	13200	2685	9715	1020	3600	1450	1335	age1	Bru.m.age1	0
242	B290	250	Bru.m.edu3	250	Bru	m	1	52	77.8229076729833	1	5350	15150	4080	10345	610	3080	935	2660	age3	Bru.m.age3	0
243	B292	251	Bru.m.edu1	251	Bru	m	1	39	96.8965238352798	2	9340	16450	6965	9700	1790	7378	1845	1217	age2	Bru.m.age2	1
244	B293	252	Bru.m.edu2	252	Bru	m	1	25	136.962322139888	13	8330	23340	4300	12530	4260	13520	6475	3765	age1	Bru.m.age1	0
245	B294	253	Bru.m.edu2	253	Bru	m	1	18	111.484853322239	3	10450	23620	7408	11698	1760	7234	92	4780	age1	Bru.m.age1	1
246	F_001	254	Par.m.edu3	254	Par	m	0	58	71.3007407407407	3	9560	17437	7552	8881	2264	8782	856	630	age3	Par.m.age3	1
247	F_002	255	Par.m.edu2	255	Par	m	0	27	93.3380530973451	7	4070	29950	3757	15546	2010	16760	5531	3175	age2	Par.m.age2	1
248	F_003	256	Par.m.edu3	256	Par	m	1	62	83.4782608695652	5	3615	8719	3274	7127	754	2473	886	5	age3	Par.m.age3	1
249	F_004	257	Par.f.edu1	257	Par	f	1	50	85.4343195266272	3	8717	15310	5846	11050	2430	4173	374	461	age3	Par.f.age3	1
250	F_005	258	Par.f.edu1	258	Par	f	1	20	NA	4	9208	18036	7487	11240	1793	4793	1034	3037	age1	Par.f.age1	0
251	F_006	259	Par.m.edu1	259	Par	m	0	17	84.1142857142857	5	11004	16796	7875	11925	1486	2326	NA	2545	age1	Par.m.age1	0
252	F_007	260	Par.m.edu3	260	Par	m	0	56	80.4283464566929	4	11344	22192	6388	10618	2237	8689	NA	2885	age3	Par.m.age3	1
253	F_008	261	Par.m.edu3	261	Par	m	0	46	110.4	3	10073	17520	6822	9611	3183	7694	93	308	age3	Par.m.age3	0
254	F_009	262	Par.m.edu2	262	Par	m	1	53	96.2953846153846	5	6940	13507	5836	10086	640	3169	817	1329	age3	Par.m.age3	0
255	F_010	263	Par.m.edu3	263	Par	m	1	50	78.0358620689655	2	7871	14059	7070	10758	1283	1994	790	2097	age3	Par.m.age3	1
256	F_011	264	Par.m.edu2	264	Par	m	1	44	98.2032786885246	8	6252	14835	5136	10057	502	3626	570	1722	age3	Par.m.age3	0
257	F_012	265	Par.m.edu3	265	Par	m	0	32	66.0027210884354	0	10263	13535	7595	9676	1767	2050	NA	1809	age2	Par.m.age2	1
258	F_013	266	Par.m.edu3	266	Par	m	0	50	93.606106870229	4	11704	17480	9056	12908	2800	4030	880	1422	age3	Par.m.age3	0
259	F_014	267	Par.m.edu3	267	Par	m	0	25	101.151219512195	8	6385	20017	5665	12415	235	6516	1479	2565	age2	Par.m.age2	1
260	F_015	268	Par.f.edu1	268	Par	f	1	17	84.0566929133858	10	7384	21195	4568	10983	684	4140	NA	6072	age1	Par.f.age1	0
261	F_016	269	Par.f.edu3	269	Par	f	1	39	73.4870588235294	2	9189	14480	8359	10620	258	3322	829	1367	age2	Par.f.age2	0
262	F_017	270	Par.f.edu3	270	Par	f	1	28	NA	5	14912	19087	10576	14245	4705	5512	1050	380	age2	Par.f.age2	1
263	F_018	271	Par.m.edu1	271	Par	m	0	16	NA	8	10056	19902	7455	10356	2488	9139	736	1143	age1	Par.m.age1	1
264	F_019	272	Par.m.edu2	272	Par	m	0	54	NA	7	7171	12676	1525	1888	5507	10734	90	144	age3	Par.m.age3	1
265	F_020	273	Par.m.edu1	273	Par	m	0	16	NA	2	12173	20311	8224	10394	2762	6782	169	3304	age1	Par.m.age1	1
266	F_021	274	Par.m.edu2	274	Par	m	0	19	95.9072463768116	2	6240	8530	5103	7187	1150	1150	1150	1343	age1	Par.m.age1	1
267	F_022	275	Par.f.edu3	275	Par	f	1	34	71.68	1	7680	8291	7177	7180	NA	NA	NA	1111	age2	Par.f.age2	1
268	F_023	276	Par.m.edu2	276	Par	m	1	22	90.5142857142857	14	11235	20279	7110	12182	4695	6583	2460	3974	age1	Par.m.age1	1
269	F_024	277	Par.m.edu3	277	Par	m	1	55	75.0097902097902	0	8757	13869	7374	9358	1742	5358	847	NA	age3	Par.m.age3	0
270	F_025	278	Par.m.edu3	278	Par	m	0	35	92.3496296296296	4	9590	11520	8611	9380	3220	4456	2536	220	age2	Par.m.age2	0
271	F_026	279	Par.f.edu2	279	Par	f	1	20	87.256338028169	6	11732	16758	9150	9250	2628	6123	147	1532	age1	Par.f.age1	0
272	F_027	280	Par.f.edu1	280	Par	f	1	23	91.1186440677966	4	8463	13878	6660	10983	3075	4023	1695	567	age1	Par.f.age1	1
273	F_028	281	Par.f.edu3	281	Par	f	1	23	72.3478260869565	0	810	15790	410	10477	273	4462	1	852	age1	Par.f.age1	0
274	F_029	282	Par.f.edu3	282	Par	f	0	38	90.1289256198347	3	6469	12108	4165	8203	2010	3600	182	487	age2	Par.f.age2	1
275	F_030	283	Par.f.edu1	283	Par	f	0	40	82.7223880597015	2	9476	12757	9446	10644	NA	1261	NA	852	age3	Par.f.age3	0
276	F_031	284	Par.f.edu3	284	Par	f	0	43	82.3652173913044	3	9924	13395	7202	8730	2194	4540	403	528	age3	Par.f.age3	0
277	F_032	285	Par.m.edu3	285	Par	m	1	28	72.8	0	7920	17548	4627	9770	2009	6256	790	2312	age2	Par.m.age2	1
278	F_033	286	Par.m.edu3	286	Par	m	1	28	66.5984962406015	0	7305	8740	6387	7538	946	946	338	594	age2	Par.m.age2	0
279	F_034	287	Par.m.edu3	287	Par	m	1	33	91.4285714285714	4	8781	14600	7234	9893	1234	2052	98	2753	age2	Par.m.age2	1
280	F_035	288	Par.f.edu3	288	Par	f	1	30	65.6118518518519	0	9933	13765	7472	9884	529	1059	505	3327	age2	Par.f.age2	0
281	F_036	289	Par.f.edu1	289	Par	f	0	55	87.04	9	1084	3588	998	10212	86	3406	990	364	age3	Par.f.age3	1
282	F_037	290	Par.f.edu3	290	Par	f	0	38	87.04	4	9620	13001	7259	7598	NA	2459	NA	2944	age2	Par.f.age2	1
283	F_038	291	Par.f.edu2	291	Par	f	0	29	61.6369230769231	2	7049	12075	5512	9673	1249	1964	212	650	age2	Par.f.age2	1
284	F_039	292	Par.f.edu2	292	Par	f	1	21	69.8026666666667	7	12334	13673	8789	9355	3317	3850	623	1091	age1	Par.f.age1	0
285	F_040	293	Par.f.edu3	293	Par	f	1	29	73.3090909090909	4	9885	15077	8246	9846	1777	5018	756	969	age2	Par.f.age2	1
286	F_041	294	Par.f.edu2	294	Par	f	1	19	79.1450381679389	2	8179	8410	6223	6454	2451	2451	606	111	age1	Par.f.age1	0
287	F_043	295	Par.f.edu2	295	Par	f	0	53	NA	5	NA	1	NA	9446	NA	4361	666	1477	age3	Par.f.age3	0
288	F_044	296	Par.m.edu2	296	Par	m	0	32	86.2315789473684	5	8985	12340	6225	8580	1495	2484	124	1400	age2	Par.m.age2	0
289	F_045	297	Par.m.edu2	297	Par	m	0	23	85.751048951049	0	7073	11261	6526	8797	546	2962	645	147	age1	Par.m.age1	1
290	F_046	298	Par.m.edu3	298	Par	m	1	45	82.3854545454546	2	11248	20488	9237	9869	682	7744	22	2897	age3	Par.m.age3	1
291	F_047	299	Par.f.edu1	299	Par	f	1	42	69.4330935251799	3	12885	14946	8099	9847	5139	5192	1137	1044	age3	Par.f.age3	0
292	F_048	300	Par.m.edu2	300	Par	m	1	45	NA	7	7264	17392	5019	10644	2024	6331	170	587	age3	Par.m.age3	0
293	F_049	301	Par.m.edu3	301	Par	m	1	47	89.9282051282051	4	9384	11590	6983	9125	1986	1986	810	1289	age3	Par.m.age3	1
294	F_050	302	Par.f.edu3	302	Par	f	1	27	66.1476510067114	1	6863	17153	4656	9694	1986	6738	NA	721	age2	Par.f.age2	1
295	F_051	303	Par.f.edu1	303	Par	f	1	44	67.6939597315436	5	6885	19329	5093	11824	2095	8873	1510	142	age3	Par.f.age3	1
296	F_052	304	Par.f.edu2	304	Par	f	1	20	84.3397260273973	4	7589	12816	5547	9156	1912	2496	71	1235	age1	Par.f.age1	0
297	F_053	305	Par.m.edu2	305	Par	m	0	20	94.5732484076433	3	9998	14564	7365	9214	3548	5778	1160	732	age1	Par.m.age1	1
298	F_054	306	Par.m.edu1	306	Par	m	0	20	101.720353982301	4	11572	13705	8406	9011	879	1051	NA	3643	age1	Par.m.age1	0
299	F_055	307	Par.m.edu1	307	Par	m	0	17	68.3812080536913	0	6351	12834	3035	9223	2128	2128	NA	1483	age1	Par.m.age1	0
300	F_056	308	Par.m.edu2	308	Par	m	0	18	93.2699300699301	4	11611	14971	9089	10285	2387	5140	879	425	age1	Par.m.age1	1
301	F_057	309	Par.m.edu2	309	Par	m	0	43	87.8751773049646	2	9906	12517	7846	9198	1590	1590	908	2637	age3	Par.m.age3	1
302	F_058	310	Par.m.edu2	310	Par	m	1	29	72.3087719298246	0	8783	16680	6782	10098	1358	4715	NA	1867	age2	Par.m.age2	1
303	F_059	311	Par.m.edu3	311	Par	m	1	64	83.3443609022556	3	8686	12407	6200	7747	1841	2422	260	2498	age3	Par.m.age3	1
304	F_060	312	Par.m.edu2	312	Par	m	1	21	91.8377622377622	3	10665	15404	7135	9098	3928	5979	590	917	age1	Par.m.age1	0
305	F_061	313	Par.f.edu1	313	Par	f	1	23	79.2216216216216	2	12253	20540	7585	8439	3328	7956	270	4415	age1	Par.f.age1	1
306	F_062	314	Par.f.edu2	314	Par	f	1	38	98.0756756756757	4	10246	11986	6871	8432	2188	2188	NA	1366	age2	Par.f.age2	0
307	F_063	315	Par.f.edu1	315	Par	f	1	50	79.2651851851852	1	9685	15831	6903	9171	1826	5548	585	1697	age3	Par.f.age3	1
308	F_064	316	Par.f.edu3	316	Par	f	0	54	79.5625899280576	2	9989	12709	7150	9870	2326	3020	1428	1247	age3	Par.f.age3	0
309	F_065	317	Par.m.edu3	317	Par	m	0	43	91.7489051094891	9	4779	18604	3500	11187	1312	5903	1621	3135	age3	Par.m.age3	1
310	F_066	318	Par.m.edu1	318	Par	m	1	52	74.151724137931	3	2705	5249	1871	9545	834	6057	1975	1292	age3	Par.m.age3	0
311	F_067	319	Par.m.edu1	319	Par	m	1	17	87.7473684210526	2	10126	17359	7771	11094	3207	7091	1289	463	age1	Par.m.age1	1
312	F_068	320	Par.m.edu1	320	Par	m	1	15	88.9904761904762	3	9966	30565	7373	15932	2665	8221	814	7226	age1	Par.m.age1	1
313	F_069	321	Par.m.edu3	321	Par	m	0	34	74.6985074626866	2	11841	14486	9472	10650	2004	3143	104	797	age2	Par.m.age2	1
314	F_070	322	Par.m.edu1	322	Par	m	0	65	105.686486486486	4	11879	21521	7004	11356	4492	9711	1	455	age3	Par.m.age3	0
315	F_071	323	Par.m.edu2	323	Par	m	0	21	81.740350877193	3	10885	16439	7672	11197	2992	4200	252	1294	age1	Par.m.age1	1
316	F_072	324	Par.m.edu3	324	Par	m	0	48	79.6952380952381	0	14468	17080	9238	10078	4492	5608	331	1725	age3	Par.m.age3	1
317	F_073	325	Par.f.edu1	325	Par	f	1	20	108.088888888889	6	12094	22459	7889	12014	4331	11095	1059	409	age1	Par.f.age1	1
318	F_074	326	Par.m.edu1	326	Par	m	1	32	66.72	0	5927	12443	3998	8850	981	2532	NA	1061	age2	Par.m.age2	1
319	F_075	327	Par.m.edu3	327	Par	m	1	29	79.9790849673203	2	11641	17089	8965	10625	2707	5206	168	1426	age2	Par.m.age2	1
320	F_076	328	Par.m.edu2	328	Par	m	1	23	99.574025974026	9	22723	34465	14719	19303	7973	13682	1875	3355	age1	Par.m.age1	0
321	F_077	329	Par.m.edu1	329	Par	m	0	34	65.271523178808	1	9880	14847	7078	10317	3120	4456	1411	1485	age2	Par.m.age2	1
322	F_078	330	Par.m.edu2	330	Par	m	0	33	58.8967320261438	1	10349	11816	5655	6565	3949	4466	10	795	age2	Par.m.age2	1
323	F_079	331	Par.m.edu1	331	Par	m	0	23	70.1741176470588	0	14380	14831	10490	10498	2140	2344	NA	1989	age1	Par.m.age1	1
324	F_080	332	Par.m.edu2	332	Par	m	1	51	77.7481481481482	5	11226	15406	8463	9855	1396	4346	716	1921	age3	Par.m.age3	0
325	F_081	333	Par.m.edu2	333	Par	m	1	21	98.2658385093168	3	8980	8980	7123	7123	1860	1860	3	NA	age1	Par.m.age1	1
326	F_082	334	Par.m.edu2	334	Par	m	1	35	85.6964539007092	4	13540	17390	10240	10697	3098	6242	700	1151	age2	Par.m.age2	0
327	F_084	335	Par.f.edu3	335	Par	f	0	67	83.6129032258065	3	11622	17848	8223	9910	1718	4605	NA	3333	age3	Par.f.age3	0
328	F_085	336	Par.f.edu1	336	Par	f	0	20	83.968	5	15989	21929	10201	10256	4355	10085	100	1688	age1	Par.f.age1	0
329	F_086	337	Par.m.edu2	337	Par	m	1	21	21.0929577464789	2	12851	16465	10217	11597	3064	5335	1798	1331	age1	Par.m.age1	1
330	F_087	338	Par.m.edu2	338	Par	m	1	56	115.829508196721	2	2230	8550	2230	7687	NA	1357	794	300	age3	Par.m.age3	0
331	F_088	339	Par.m.edu2	339	Par	m	1	48	80.5987096774194	3	12559	13158	9786	10385	2429	2429	682	1026	age3	Par.m.age3	0
332	F_089	340	Par.m.edu3	340	Par	m	1	61	82.5081081081081	2	7882	12058	6562	7517	1078	4256	420	705	age3	Par.m.age3	0
333	F_090	341	Par.f.edu3	341	Par	f	0	24	89.6	2	7076	13567	6543	9650	809	2750	276	1443	age1	Par.f.age1	0
334	F_091	342	Par.m.edu2	342	Par	m	0	29	69.3255474452555	4	6115	13209	4748	10035	1275	2474	430	1130	age2	Par.m.age2	1
335	F_092	343	Par.m.edu2	343	Par	m	0	29	93.6727272727273	4	9474	12039	8274	9564	308	828	NA	1647	age2	Par.m.age2	1
336	F_093	344	Par.m.edu2	344	Par	m	0	40	93	3	10740	15598	6725	9469	2652	4640	510	1999	age2	Par.m.age2	0
337	F_094	345	Par.m.edu2	345	Par	m	1	60	87.1024390243903	4	10020	16160	7173	11103	2848	5061	4	NA	age3	Par.m.age3	0
338	F_095	346	Par.m.edu2	346	Par	m	1	58	76.6015503875969	6	10694	12419	7736	8273	2470	2731	NA	1415	age3	Par.m.age3	0
339	F_096	347	Par.m.edu3	347	Par	m	1	32	104.582945736434	0	4691	6840	3620	5445	1696	2020	625	NA	age2	Par.m.age2	1
340	F_097	348	Par.m.edu2	348	Par	m	1	42	71.205298013245	1	5176	13981	4890	9886	262	2725	NA	1370	age3	Par.m.age3	1
341	F_098	349	Par.m.edu3	349	Par	m	1	25	77.4243902439025	0	NA	0	NA	9105	NA	5922	1108	3	age2	Par.m.age2	1
342	F_099	350	Par.m.edu2	350	Par	m	0	62	100.489552238806	5	16309	31988	7770	11321	7378	18245	33	2455	age3	Par.m.age3	1
343	F_100	351	Par.m.edu1	351	Par	m	0	15	NA	3	13203	20230	9793	10531	1471	2745	NA	6954	age1	Par.m.age1	1
344	F_101	352	Par.m.edu2	352	Par	m	0	59	93.243795620438	8	NA	0	NA	11001	NA	10473	835	1155	age3	Par.m.age3	0
345	F_102	353	Par.m.edu3	353	Par	m	0	30	92.8744186046512	2	9161	10531	7717	9082	1579	1579	820	690	age2	Par.m.age2	0
346	F_103	354	Par.m.edu2	354	Par	m	0	27	73.8969072164949	0	10216	14946	6713	8973	3504	4097	1	1877	age2	Par.m.age2	1
347	F_104	355	Par.m.edu2	355	Par	m	0	57	88.088188976378	9	12540	19070	8070	10729	3155	5116	746	3971	age3	Par.m.age3	0
348	F_105	356	Par.m.edu3	356	Par	m	1	26	86.3030303030303	3	7028	7954	6491	6516	1396	2297	1031	172	age2	Par.m.age2	0
349	F_106	357	Par.f.edu2	357	Par	f	1	21	76.8	2	9817	12839	7538	10074	3763	4063	2370	1072	age1	Par.f.age1	1
350	F_107	358	Par.f.edu1	358	Par	f	0	22	89.6977099236641	8	15641	22755	12422	17854	7214	11995	7501	407	age1	Par.f.age1	1
351	F_108	359	Par.f.edu2	359	Par	f	0	18	73.6897196261682	1	4785	7420	4785	6875	NA	NA	NA	545	age1	Par.f.age1	1
352	F_109	360	Par.m.edu2	360	Par	m	0	20	80.4312056737589	1	8374	10414	7368	8693	1098	1098	822	1445	age1	Par.m.age1	1
353	F_110	361	Par.f.edu3	361	Par	f	1	27	79.6734693877551	2	4660	8710	3405	7455	640	640	2	617	age2	Par.f.age2	1
354	F_111	362	Par.f.edu1	362	Par	f	1	20	63.916339869281	4	7092	16269	6481	12038	1231	3739	1445	1937	age1	Par.f.age1	0
355	F_113	363	Par.m.edu3	363	Par	m	0	47	92.5131034482759	5	13394	14674	6798	6798	5294	6421	1	1456	age3	Par.m.age3	1
356	F_114	364	Par.m.edu3	364	Par	m	0	39	71.3981651376147	4	9829	15100	5474	9404	4353	6517	1191	370	age2	Par.m.age2	1
357	F_115	365	Par.f.edu3	365	Par	f	0	35	99.9724137931035	3	7058	7490	5858	6275	404	404	NA	811	age2	Par.f.age2	0
358	F_116	366	Par.f.edu2	366	Par	f	1	29	81.7777777777778	3	19400	27242	9594	10654	8277	15055	287	1820	age2	Par.f.age2	1
359	F_117	367	Par.f.edu3	367	Par	f	1	52	79.1272727272727	2	4810	16402	2428	11486	3410	7762	3706	860	age3	Par.f.age3	0
360	F_118	368	Par.f.edu3	368	Par	f	1	23	NA	2	13091	14508	9386	10494	1897	3027	1454	2441	age1	Par.f.age1	0
361	F_119	369	Par.f.edu2	369	Par	f	1	37	76.6337662337662	5	16409	19674	11255	14504	5175	5634	3375	2911	age2	Par.f.age2	1
362	F_120	371	Par.m.edu3	371	Par	m	0	31	90.6491803278689	2	10949	13414	8694	9454	1490	1490	524	2994	age2	Par.m.age2	0
363	F_121	372	Par.f.edu3	372	Par	f	0	36	76.9939393939394	0	7699	13920	5786	9931	1913	3863	2	128	age2	Par.f.age2	1
364	F_122	373	Par.m.edu1	373	Par	m	0	37	67.9949044585987	0	12614	24988	9901	14150	2903	7974	1304	4168	age2	Par.m.age2	1
365	F_124	374	Par.m.edu3	374	Par	m	0	32	93.1672131147541	2	11026	17247	4417	10105	5387	13030	1107	2104	age2	Par.m.age2	1
366	F_125	375	Par.m.edu2	375	Par	m	1	20	104.12972972973	1	5699	17274	2638	10370	3397	6936	1817	1785	age1	Par.m.age1	1
367	F_126	376	Par.f.edu1	376	Par	f	1	56	81.6941176470588	2	11504	13213	9178	9215	2299	3580	165	583	age3	Par.f.age3	0
368	F_127	377	Par.m.edu1	377	Par	m	1	16	77.3224489795918	1	9158	15869	6389	10001	2767	4475	NA	1393	age1	Par.m.age1	0
369	F_128	378	Par.m.edu2	378	Par	m	0	56	94.496644295302	2	17695	25061	13509	15763	2051	4689	1056	5665	age3	Par.m.age3	0
370	F_129	379	Par.m.edu3	379	Par	m	0	27	91.7633802816901	2	9380	14750	7469	9964	1035	3967	57	876	age2	Par.m.age2	1
371	F_130	380	Par.m.edu3	380	Par	m	0	60	NA	15	8279	20774	5946	13404	1267	4838	839	3371	age3	Par.m.age3	0
372	F_131	381	Par.m.edu2	381	Par	m	0	20	108.701538461538	6	11045	18256	8913	12853	3032	3697	1665	3371	age1	Par.m.age1	1
373	F_132	382	Par.m.edu2	382	Par	m	1	39	84.2926829268293	2	12075	16396	6709	9795	4532	5022	NA	1579	age2	Par.m.age2	0
374	F_133	383	Par.f.edu3	383	Par	f	1	32	63.6024844720497	2	16727	23900	12024	12635	5789	11878	1958	1345	age2	Par.f.age2	0
375	F_134	384	Par.f.edu2	384	Par	f	1	47	75.4526315789474	4	10642	15170	6882	7906	2182	5270	NA	1994	age3	Par.f.age3	0
376	F_135	385	Par.m.edu1	385	Par	m	1	16	87.3513513513514	5	6915	14838	5695	8730	1220	4958	110	1260	age1	Par.m.age1	1
377	F_136	386	Par.m.edu2	386	Par	m	0	19	88.0783216783217	2	9143	12232	5548	7401	3196	3279	780	2332	age1	Par.m.age1	1
378	F_137	387	Par.f.edu3	387	Par	f	0	44	71.6431654676259	0	11684	22384	8568	13350	5233	8363	4434	5105	age3	Par.f.age3	0
379	F_138	388	Par.f.edu1	388	Par	f	1	45	96	1	NA	0	NA	9264	NA	7960	676	2208	age3	Par.f.age3	1
380	F_139	389	Par.f.edu3	389	Par	f	1	52	84.2105263157895	3	10424	18216	7245	9854	3086	5256	700	3806	age3	Par.f.age3	0
381	F_140	390	Par.m.edu1	390	Par	m	1	16	91.2868217054264	3	10409	22697	7508	8997	2898	14196	665	169	age1	Par.m.age1	1
382	F_141	391	Par.m.edu3	391	Par	m	1	45	78.1879518072289	1	11088	13303	7360	8820	2713	2983	60	1560	age3	Par.m.age3	1
383	F_142	392	Par.f.edu1	392	Par	f	0	32	91.7014925373134	2	9790	25624	6668	10117	3700	12910	1066	3663	age2	Par.f.age2	1
384	F_143	393	Par.m.edu2	393	Par	m	0	52	90.824347826087	2	7933	11360	5824	5998	1845	2143	NA	3219	age3	Par.m.age3	0
385	F_144	394	Par.f.edu1	394	Par	f	0	49	76.5952	3	12968	15268	7324	7848	4753	6491	226	1155	age3	Par.f.age3	0
386	F_145	395	Par.f.edu3	395	Par	f	1	33	73.6732824427481	3	13318	17430	7703	8480	4932	7182	336	2104	age2	Par.f.age2	1
387	F_146	396	Par.m.edu2	396	Par	m	1	38	78.3463087248322	5	6266	11555	4435	7343	1030	3023	473	1662	age2	Par.m.age2	1
388	F_147	397	Par.m.edu1	397	Par	m	1	21	79.0335570469799	2	11226	15374	8894	10532	777	1835	NA	3007	age1	Par.m.age1	1
389	F_148	398	Par.m.edu3	398	Par	m	1	59	85.7212121212121	4	10368	14502	7092	8016	2762	5137	358	1707	age3	Par.m.age3	1
390	F_149	399	Par.f.edu2	399	Par	f	1	28	61.3052631578947	3	10578	16606	6361	10856	3449	5184	665	1231	age2	Par.f.age2	0
391	M_001	400	Par.f.edu2	400	Par	f	0	69	73.6914285714286	4	12850	21499	5796	11010	6378	8264	2	2227	age3	Par.f.age3	0
392	M_002	401	Par.f.edu3	401	Par	f	0	55	84.1142857142857	3	19810	26969	10988	14213	10863	14031	2094	819	age3	Par.f.age3	0
393	M_003	403	Par.f.edu1	403	Par	f	1	55	76.0737588652482	2	12253	19868	8659	12830	4312	5479	2245	3804	age3	Par.f.age3	0
394	M_004	404	Par.m.edu1	404	Par	m	1	17	NA	2	6639	22755	5771	15366	165	6576	825	1638	age1	Par.m.age1	0
395	M_005	405	Par.m.edu1	405	Par	m	1	73	90.3013698630137	7	10278	23520	6811	11220	4690	11745	3050	3605	age3	Par.m.age3	0
396	M_007	406	Par.f.edu1	406	Par	f	0	19	81.2671140939597	2	15400	25367	9330	14060	6030	11725	900	482	age1	Par.f.age1	1
397	M_008	407	Par.f.edu1	407	Par	f	0	33	82.4283687943262	2	25419	41126	14993	21770	6790	12777	1978	8557	age2	Par.f.age2	1
398	M_009	408	Par.f.edu3	408	Par	f	0	53	84.6893081761006	1	14860	17183	10693	10693	3603	5926	NA	564	age3	Par.f.age3	0
399	M_010	409	Par.f.edu1	409	Par	f	1	19	74.7885714285714	2	12032	14888	9280	10579	1382	3093	186	1402	age1	Par.f.age1	0
400	M_011	410	Par.f.edu3	410	Par	f	1	55	87.4807947019868	12	13940	24580	9178	13931	5147	10196	1592	2045	age3	Par.f.age3	0
401	M_012	411	Par.f.edu2	411	Par	f	1	28	78.5777777777778	7	11140	20590	7385	11670	3265	7505	843	2258	age2	Par.f.age2	1
402	M_013	412	Par.f.edu2	412	Par	f	0	19	108.483168316832	2	9170	14940	6218	10272	2612	4108	778	1338	age1	Par.f.age1	1
403	M_014	413	Par.f.edu2	413	Par	f	0	20	NA	4	17695	26430	10205	13595	6544	11461	1261	2635	age1	Par.f.age1	1
404	M_015	414	Par.f.edu2	414	Par	f	0	54	74.4888888888889	2	8375	15668	7315	11085	2326	4989	2179	1773	age3	Par.f.age3	1
405	M_016	415	Par.m.edu2	415	Par	m	1	45	94.8459016393443	2	7739	12952	4995	9067	1050	1050	280	3115	age3	Par.m.age3	1
406	M_017	416	Par.m.edu2	416	Par	m	1	21	85.4	4	8593	17680	4288	10558	3978	5023	384	2483	age1	Par.m.age1	1
407	M_018	417	Par.m.edu2	417	Par	m	1	27	103.842253521127	4	9170	9970	7554	8354	2200	2200	870	286	age2	Par.m.age2	1
408	M_019	418	Par.f.edu3	418	Par	f	0	29	83.6129032258065	4	4534	10590	3326	8300	3177	4282	2199	207	age2	Par.f.age2	1
409	M_020	419	Par.f.edu1	419	Par	f	0	15	74.752	4	11545	16740	7641	10395	3394	4860	2	1487	age1	Par.f.age1	0
410	M_021	420	Par.f.edu3	420	Par	f	0	50	100.107462686567	6	9245	20030	5926	8956	2901	10511	843	1406	age3	Par.f.age3	0
411	M_022	421	Par.f.edu2	421	Par	f	0	53	101.477477477477	4	7465	7470	6405	6410	799	799	799	1060	age3	Par.f.age3	1
412	M_023	422	Par.m.edu2	422	Par	m	1	18	NA	5	8733	11928	7176	9835	2268	2636	729	186	age1	Par.m.age1	0
413	M_024	423	Par.f.edu1	423	Par	f	1	25	64.4025157232704	4	6643	19280	5125	8975	2388	10740	1220	785	age2	Par.f.age2	1
414	M_025	424	Par.f.edu1	424	Par	f	1	17	71.7837837837838	1	10560	10560	8465	8465	2095	2095	35	35	age1	Par.f.age1	1
415	M_026	425	Par.f.edu1	425	Par	f	0	40	79.7312977099237	2	8350	12182	5628	8330	3140	3778	967	1041	age3	Par.f.age3	0
416	M_027	426	Par.m.edu2	426	Par	m	1	22	95.4014388489209	3	7324	14900	4268	10198	3052	4730	37	9	age1	Par.m.age1	0
417	M_028	427	Par.m.edu3	427	Par	m	1	36	85.4292134831461	2	12143	19126	8482	12248	4460	8172	1404	110	age2	Par.m.age2	1
418	M_029	428	Par.m.edu2	428	Par	m	0	53	87.6444444444444	3	11295	14026	8114	9530	1946	2916	220	1800	age3	Par.m.age3	0
419	M_030	429	Par.m.edu3	429	Par	m	0	30	99.6430769230769	7	9394	14911	8493	9956	1313	4843	490	602	age2	Par.m.age2	0
420	M_031	430	Par.m.edu2	430	Par	m	0	25	107.670588235294	3	8924	12600	6114	9790	2856	2920	111	1	age2	Par.m.age2	1
421	M_032	431	Par.m.edu2	431	Par	m	0	19	82.0363636363636	2	8698	12520	6485	8378	2628	3814	1328	1656	age1	Par.m.age1	1
422	M_033	432	Par.f.edu1	432	Par	f	1	20	80.7083969465649	5	13287	22559	10269	13583	2526	8390	725	1311	age1	Par.f.age1	0
423	M_034	433	Par.f.edu3	433	Par	f	1	37	88.5677419354839	3	9213	12283	8358	10059	788	2370	1090	944	age2	Par.f.age2	0
424	M_035	434	Par.m.edu3	434	Par	m	0	28	71.7606299212598	3	6180	7780	5415	7000	NA	NA	NA	780	age2	Par.m.age2	1
425	M_036	435	Par.m.edu2	435	Par	m	0	22	98.9090909090909	14	8871	29331	5905	14561	1991	13288	1545	3027	age1	Par.m.age1	1
426	M_037	436	Par.m.edu2	436	Par	m	0	32	97.0361904761905	5	5273	12982	2640	8893	3514	5496	1407	NA	age2	Par.m.age2	1
427	M_038	437	Par.m.edu3	437	Par	m	0	71	77.4095238095238	4	13607	17207	8372	9341	5403	6365	170	1671	age3	Par.m.age3	0
428	M_039	438	Par.m.edu3	438	Par	m	1	66	73.9356643356643	2	10463	14455	8880	10510	1760	2858	885	1972	age3	Par.m.age3	0
429	M_040	439	Par.m.edu2	439	Par	m	1	24	74.4727272727273	2	655	17797	655	10688	380	6907	762	964	age1	Par.m.age1	1
430	M_041	440	Par.m.edu3	440	Par	m	0	34	89.0980392156863	2	3847	10010	2106	6821	1044	1967	20	1242	age2	Par.m.age2	1
431	M_042	441	Par.m.edu1	441	Par	m	0	18	100.654545454545	3	13004	20205	9685	11454	2238	5710	NA	3041	age1	Par.m.age1	0
432	M_043	442	Par.f.edu3	442	Par	f	0	40	83.3049180327869	4	NA	0	NA	10040	NA	5155	1040	1095	age3	Par.f.age3	1
433	M_044	443	Par.f.edu1	443	Par	f	1	25	75.2268156424581	2	9455	12457	7380	9035	1845	3687	2140	1875	age2	Par.f.age2	1
434	M_045	444	Par.f.edu3	444	Par	f	1	37	80.3720930232558	1	9463	14503	7515	9601	1521	4410	231	723	age2	Par.f.age2	1
435	M_046	445	Par.m.edu2	445	Par	m	1	26	76.0888888888889	6	6515	11590	5391	9114	1411	2651	287	112	age2	Par.m.age2	1
436	M_047	446	Par.m.edu2	446	Par	m	1	22	96.2335766423358	6	8104	13081	5867	10153	1670	2123	NA	805	age1	Par.m.age1	0
437	M_048	447	Par.f.edu3	447	Par	f	0	69	87.7176470588235	4	14204	21085	8448	9689	5226	10736	666	1326	age3	Par.f.age3	1
438	M_049	448	Par.f.edu1	448	Par	f	0	48	76.1307189542484	4	4054	8926	4054	9322	1170	7641	2345	2	age3	Par.f.age3	0
439	M_050	449	Par.f.edu3	449	Par	f	0	23	77.6421052631579	1	16335	24460	9229	12073	7265	13006	1295	676	age1	Par.f.age1	1
440	M_051	450	Par.f.edu2	450	Par	f	0	32	82.1028571428571	4	12402	19922	8148	8464	3591	10205	NA	1253	age2	Par.f.age2	0
441	M_052	452	Par.f.edu1	452	Par	f	0	21	76.4121212121212	2	13521	15070	9434	10432	3905	4816	883	705	age1	Par.f.age1	1
442	M_053	453	Par.f.edu1	453	Par	f	1	20	76.8	3	9675	13918	7779	9941	1943	3896	657	738	age1	Par.f.age1	0
443	M_054	454	Par.f.edu2	454	Par	f	1	20	85.276821192053	3	7904	18532	6060	12338	1255	6564	1296	926	age1	Par.f.age1	1
444	M_055	455	Par.m.edu3	455	Par	m	1	31	72.0103225806452	1	9315	11835	7413	9466	1516	1673	NA	696	age2	Par.m.age2	0
445	M_056	456	Par.m.edu1	456	Par	m	1	19	104.228571428571	4	6539	14555	4548	9664	1194	3584	NA	1307	age1	Par.m.age1	0
446	M_057	457	Par.f.edu1	457	Par	f	0	45	90.1647058823529	2	10193	12433	8107	8732	1492	2830	425	1296	age3	Par.f.age3	1
447	M_058	458	Par.f.edu3	458	Par	f	0	42	77.3224489795918	2	7877	10473	7225	9375	NA	1688	NA	1919	age3	Par.f.age3	0
448	M_059	459	Par.f.edu1	459	Par	f	1	27	75.0933333333333	2	15558	18975	13005	14098	2832	5284	638	231	age2	Par.f.age2	0
449	M_060	460	Par.f.edu3	460	Par	f	1	22	76.0470588235294	2	13167	18581	7039	10849	4582	4582	169	3319	age1	Par.f.age1	1
450	M_061	461	Par.f.edu3	461	Par	f	1	72	78.8897959183674	6	1279	4334	1279	8764	NA	5411	752	528	age3	Par.f.age3	0
451	M_062	462	Par.f.edu2	462	Par	f	1	20	81.787012987013	3	11225	14003	9475	10082	2812	4922	1088	87	age1	Par.f.age1	0
452	M_063	463	Par.f.edu3	463	Par	f	0	46	57.5558620689655	1	8685	12947	6404	8779	1763	3514	270	924	age3	Par.f.age3	0
453	M_064	464	Par.f.edu2	464	Par	f	0	20	83.7565217391304	2	12260	18194	8271	10455	3887	8461	2100	1378	age1	Par.f.age1	0
454	M_065	465	Par.f.edu2	465	Par	f	0	60	88.584126984127	2	11429	13548	8893	9211	1617	3635	1208	1910	age3	Par.f.age3	1
455	M_066	466	Par.f.edu3	466	Par	f	0	26	82.8027586206897	3	14027	19782	8960	9744	2289	6746	NA	3292	age2	Par.f.age2	0
456	M_067	467	Par.m.edu2	467	Par	m	1	52	86.9402597402597	4	5843	13067	4326	8585	1322	2908	NA	1574	age3	Par.m.age3	1
457	M_068	468	Par.f.edu3	468	Par	f	1	25	76.8	3	13085	17959	9158	10698	2569	5880	730	2111	age2	Par.f.age2	0
458	M_069	469	Par.f.edu3	469	Par	f	1	22	68.2116129032258	0	109	3177	109	8835	109	5082	1808	455	age1	Par.f.age1	0
459	M_070	470	Par.f.edu1	470	Par	f	1	15	70.572972972973	3	13758	21262	9052	13750	5829	9441	2327	398	age1	Par.f.age1	0
460	M_071	471	Par.f.edu3	471	Par	f	0	22	78.2840579710145	5	9180	9180	6780	6780	3540	3540	1225	85	age1	Par.f.age1	1
461	M_072	472	Par.f.edu1	472	Par	f	0	38	91.4526315789474	4	10067	14498	8879	9188	837	4466	375	1219	age2	Par.f.age2	0
462	M_073	473	Par.f.edu3	473	Par	f	0	23	79.0588235294118	1	7137	17011	4709	9029	2378	6422	320	1880	age1	Par.f.age1	0
463	M_074	474	Par.f.edu1	474	Par	f	1	37	95.68	5	6815	9900	6177	7830	1430	2870	815	15	age2	Par.f.age2	0
464	M_075	475	Par.f.edu3	475	Par	f	1	42	87.5354838709678	2	11452	11467	8298	8298	1936	1936	NA	1233	age3	Par.f.age3	1
465	M_076	476	Par.f.edu2	476	Par	f	1	29	76.3229813664596	3	12960	23190	7491	8016	7882	17704	3677	1147	age2	Par.f.age2	1
466	M_077	477	Par.f.edu2	477	Par	f	0	70	72.1610738255034	3	9168	12711	7955	8747	978	3378	5	591	age3	Par.f.age3	0
467	M_078	478	Par.m.edu3	478	Par	m	0	55	NA	3	6885	9630	6138	7638	1188	1655	523	860	age3	Par.m.age3	0
468	M_079	479	Par.f.edu3	479	Par	f	1	38	75.2110344827586	4	8717	13023	7297	8157	2390	4797	1040	1109	age2	Par.f.age2	1
469	M_080	480	Par.f.edu3	480	Par	f	1	30	75.264	2	7332	8850	6613	8051	1770	1770	1141	170	age2	Par.f.age2	1
470	M_081	481	Par.f.edu1	481	Par	f	1	19	68.2116129032258	2	6219	12944	3662	9507	3401	4394	1441	484	age1	Par.f.age1	1
471	M_082	482	Par.f.edu2	482	Par	f	1	21	73.5594936708861	2	8630	14455	6035	8928	2683	7704	560	1026	age1	Par.f.age1	0
472	M_083	483	Par.m.edu2	483	Par	m	0	26	83.4133333333333	2	8700	16738	6363	9897	2932	7000	931	772	age2	Par.m.age2	1
473	M_084	484	Par.f.edu2	484	Par	f	0	26	89.3522580645161	2	9733	15330	7222	9714	2386	3371	935	3180	age2	Par.f.age2	0
474	M_085	485	Par.f.edu2	485	Par	f	0	36	69.92	2	10170	10620	7366	7546	1181	1181	NA	1893	age2	Par.f.age2	1
475	M_086	486	Par.f.edu3	486	Par	f	0	43	107.561290322581	4	5465	21376	5055	9896	410	8011	1	3470	age3	Par.f.age3	1
476	M_087	487	Par.f.edu2	487	Par	f	1	65	80	4	9144	11452	7432	7887	1389	2624	180	1121	age3	Par.f.age3	0
477	M_088	488	Par.f.edu1	488	Par	f	1	16	82.6666666666667	3	5613	10640	4152	8217	2569	3055	1108	476	age1	Par.f.age1	1
478	M_089	489	Par.f.edu1	489	Par	f	1	26	85.0149253731343	5	6002	13926	5272	7885	925	3961	195	2275	age2	Par.f.age2	0
479	M_090	490	Par.f.edu2	490	Par	f	1	25	76.8	2	6920	15635	4973	8006	1148	4565	318	3382	age2	Par.f.age2	1
480	M_091	491	Par.f.edu3	491	Par	f	0	48	71.4322580645161	1	11803	13641	9381	10150	2091	2712	NA	779	age3	Par.f.age3	0
481	M_092	492	Par.f.edu3	492	Par	f	0	28	95.6035398230089	5	6406	16106	5499	11215	2627	8899	4304	296	age2	Par.f.age2	0
482	M_093	493	Par.f.edu1	493	Par	f	0	20	59.9950920245399	2	11587	11920	10224	10557	2731	2731	1923	555	age1	Par.f.age1	1
483	M_094	494	Par.f.edu1	494	Par	f	0	24	78.5655172413793	3	3105	7040	3105	6221	NA	NA	NA	819	age1	Par.f.age1	1
484	M_095	495	Par.f.edu3	495	Par	f	0	34	61.7411764705882	2	12212	14561	7232	9194	4368	4378	625	1614	age2	Par.f.age2	1
485	M_096	496	Par.f.edu3	496	Par	f	0	40	86.7796610169491	3	7945	8850	5527	6432	2215	2215	962	1165	age3	Par.f.age3	1
486	M_097	497	Par.f.edu2	497	Par	f	0	33	81.6676056338028	2	14345	15390	8074	8164	5410	6365	2	863	age2	Par.f.age2	1
487	M_098	498	Par.f.edu3	498	Par	f	1	50	97.1347517730496	6	7763	12934	6804	9822	794	2906	2297	2503	age3	Par.f.age3	0
488	M_099	499	Par.m.edu2	499	Par	m	1	41	74.072131147541	2	4526	11803	4152	9324	NA	1146	460	1793	age3	Par.m.age3	1
489	M_100	500	Par.m.edu2	500	Par	m	1	17	65.7534246575342	4	8686	14017	6490	10058	1166	2819	963	2103	age1	Par.m.age1	1
490	M_101	501	Par.f.edu2	501	Par	f	0	22	91.5338129496403	4	13394	18983	9670	9852	4063	8102	1352	2381	age1	Par.f.age1	1
491	M_102	502	Par.m.edu3	502	Par	m	0	54	67.5555555555556	2	10015	11745	8914	10014	2032	2809	1083	5	age3	Par.m.age3	1
492	M_103	503	Par.m.edu3	503	Par	m	1	24	75.830303030303	0	6791	13996	6682	9373	429	4010	390	1003	age1	Par.m.age1	1
493	M_104	504	Par.m.edu2	504	Par	m	1	35	75.7960784313725	8	8205	17512	4943	7639	2528	8118	NA	1755	age2	Par.m.age2	1
494	M_105	505	Par.m.edu1	506	Par	m	1	16	69.8767295597484	3	7301	15010	6635	12218	1044	2228	705	1269	age1	Par.m.age1	0
495	M_106	507	Par.f.edu3	507	Par	f	1	23	76.3482352941177	6	8791	12210	6442	8797	1852	3188	292	517	age1	Par.f.age1	0
496	M_107	508	Par.f.edu1	508	Par	f	0	24	85.9428571428572	2	6985	14001	6469	9060	500	4258	NA	683	age1	Par.f.age1	1
497	M_108	509	Par.f.edu3	509	Par	f	0	51	83.5047619047619	2	4205	10130	3415	5722	790	5809	1401	NA	age3	Par.f.age3	1
498	M_109	510	Par.m.edu3	510	Par	m	0	59	81.436220472441	2	5710	5710	4464	4464	1248	1248	4	2	age3	Par.m.age3	0
499	M_110	511	Par.m.edu2	511	Par	m	1	21	77.9815384615385	3	10730	16408	7249	7954	3312	7527	568	1495	age1	Par.m.age1	0
500	M_111	512	Par.m.edu2	512	Par	m	1	55	87.9455782312925	7	8023	13293	5718	8442	2305	5188	687	350	age3	Par.m.age3	0
501	M_112	513	Par.m.edu3	513	Par	m	1	27	68.7248322147651	3	12096	16390	7789	10110	4644	7883	2576	973	age2	Par.m.age2	1
502	M_113	514	Par.m.edu3	514	Par	m	1	66	91.5830985915493	1	12296	17135	9438	9438	3065	7689	327	335	age3	Par.m.age3	1
503	M_114	515	Par.m.edu2	515	Par	m	0	20	95.748031496063	1	3094	12269	2320	8295	774	2206	NA	1768	age1	Par.m.age1	1
504	M_115	516	Par.f.edu3	516	Par	f	0	51	NA	7	12510	15030	8095	9577	4986	6024	837	266	age3	Par.f.age3	0
505	M_116	517	Par.m.edu2	517	Par	m	0	29	92.477519379845	2	11226	14061	9984	10152	673	1666	NA	2243	age2	Par.m.age2	1
506	M_118	518	Par.f.edu3	518	Par	f	0	27	70.7622641509434	1	5765	11240	5760	9838	NA	2738	1505	169	age2	Par.f.age2	1
507	M_119	519	Par.f.edu1	519	Par	f	0	16	95.2781954887218	3	13021	21911	8379	13132	4842	7474	1495	2800	age1	Par.f.age1	1
508	M_120	520	Par.f.edu3	520	Par	f	1	40	83.8351145038168	3	4835	6760	4600	5170	110	600	180	1170	age3	Par.f.age3	0
509	M_121	521	Par.m.edu2	521	Par	m	1	31	89.2631578947368	2	11485	13510	7131	8696	2765	2765	168	2217	age2	Par.m.age2	1
510	M_122	522	Par.f.edu1	522	Par	f	1	75	63.7901639344262	2	10789	17219	7924	10844	5839	9067	3570	878	age3	Par.f.age3	1
511	M_123	523	Par.f.edu2	523	Par	f	0	48	69.1494252873563	2	15091	23470	7727	9123	8121	14923	1985	1409	age3	Par.f.age3	0
512	M_124	524	Par.f.edu3	524	Par	f	0	45	74.7830303030303	0	10675	14810	4509	9199	4988	8062	904	1798	age3	Par.f.age3	1
513	M_125	525	Par.f.edu2	525	Par	f	0	35	111.36	2	8315	12140	6583	7907	826	1760	11	2484	age2	Par.f.age2	0
514	M_126	526	Par.f.edu3	526	Par	f	0	24	73.3090909090909	3	35362	49463	22191	28541	8653	11492	1151	10581	age1	Par.f.age1	0
515	M_127	527	Par.f.edu2	527	Par	f	0	31	74.6958904109589	2	6683	13101	3596	6716	1283	3848	1	2538	age2	Par.f.age2	1
516	M_128	528	Par.f.edu2	528	Par	f	1	26	63.1172413793104	0	11768	14388	8113	8755	3479	4067	1304	2870	age2	Par.f.age2	0
517	M_129	529	Par.m.edu3	529	Par	m	1	70	95.4576271186441	5	10465	16100	6952	9343	4161	7472	1153	438	age3	Par.m.age3	0
518	M_130	530	Par.m.edu1	530	Par	m	1	16	107.223188405797	8	10545	30473	5064	16537	5250	12707	170	1399	age1	Par.m.age1	1
519	M_131	531	Par.f.edu3	531	Par	f	1	31	85.4204081632653	1	8688	9437	6074	6413	1728	2138	311	1197	age2	Par.f.age2	1
520	M_132	532	Par.f.edu3	532	Par	f	0	23	63.0588235294118	0	4455	8507	3987	6024	713	2561	467	389	age1	Par.f.age1	1
521	M_133	533	Par.f.edu3	533	Par	f	0	53	87.5120567375887	2	10320	13395	6858	8658	3163	4071	13	679	age3	Par.f.age3	0
522	M_134	534	Par.m.edu2	534	Par	m	0	38	79.5358778625954	6	12835	17973	9593	9881	2383	5749	250	2593	age2	Par.m.age2	1
523	M_135	535	Par.m.edu1	535	Par	m	0	36	91.1515151515152	2	8680	15208	6506	8430	1756	4845	NA	1933	age2	Par.m.age2	1
524	M_136	536	Par.m.edu3	536	Par	m	1	30	68.6459259259259	0	7857	15067	3216	7774	2937	5248	NA	2045	age2	Par.m.age2	1
525	M_138	537	Par.f.edu3	537	Par	f	1	24	70.0822695035461	3	11596	13540	8669	8718	2120	3692	NA	1130	age1	Par.f.age1	1
526	M_139	538	Par.f.edu3	538	Par	f	0	36	109.648192771084	4	8272	9470	7090	7620	2977	3945	2155	60	age2	Par.f.age2	1
527	M_140	539	Par.m.edu2	539	Par	m	0	38	81.4545454545455	1	10704	12737	8452	9650	1417	2001	3	1089	age2	Par.m.age2	1
528	M_141	540	Par.f.edu3	540	Par	f	0	51	89.4197183098591	8	9176	19300	7601	9580	1615	8935	665	1450	age3	Par.f.age3	1
529	M_142	541	Par.m.edu3	541	Par	m	0	23	110.633918128655	7	12593	15483	8193	9812	4811	5896	1497	1272	age1	Par.m.age1	1
530	M_143	542	Par.m.edu3	542	Par	m	1	29	101.606201550388	3	5895	9940	4885	7336	1268	3069	755	290	age2	Par.m.age2	1
531	M_144	543	Par.f.edu2	543	Par	f	1	57	77.9815384615385	1	12366	18791	10464	10879	1375	6557	603	1958	age3	Par.f.age3	1
532	M_145	544	Par.f.edu1	544	Par	f	1	62	72.8615384615385	1	7557	16662	4462	8694	2067	6899	1260	2329	age3	Par.f.age3	0
533	M_146	545	Par.m.edu2	545	Par	m	1	18	104.4	2	5687	13238	4154	7950	1478	4861	1033	1460	age1	Par.m.age1	1
534	V_ 2	547	Vie.f.edu2	547	Vie	f	0	65	83.44	0	6380	9420	3100	6140	640	640	NA	2640	age3	Vie.f.age3	0
535	V_ 3	548	Vie.m.edu3	548	Vie	m	0	25	79.24	0	7706	15852	6066	6212	1066	3506	706	6840	age1	Vie.m.age1	0
536	V_ 4	549	Vie.f.edu2	549	Vie	f	0	74	91.84	0	8685	15085	6205	7005	2840	8600	880	360	age3	Vie.f.age3	0
537	V_ 5	550	Vie.m.edu3	550	Vie	m	0	43	95.48	5	5560	11583	3880	7023	1200	3680	NA	880	age3	Vie.m.age3	1
538	V_ 6	551	Vie.m.edu1	551	Vie	m	0	46	92.68	0	7160	11280	5680	7040	1440	2080	40	2200	age3	Vie.m.age3	0
539	V_ 7	552	Vie.f.edu2	552	Vie	f	0	72	72.52	0	12133	18533	7133	7413	2480	4784	NA	6336	age3	Vie.f.age3	0
540	V_ 8	553	Vie.f.edu3	553	Vie	f	0	38	107.52	4	6172	8972	4892	6612	600	760	NA	1600	age2	Vie.f.age2	0
541	V_ 9	554	Vie.f.edu2	554	Vie	f	1	30	NA	NA	NA	NA	NA	NA	NA	NA	NA	NA	age2	Vie.f.age2	NA
542	V_ 10	555	Vie.m.edu3	555	Vie	m	1	37	73.64	2	9488	9488	6848	6848	2280	2280	480	840	age2	Vie.m.age2	0
543	V_ 11	556	Vie.f.edu2	556	Vie	f	1	21	95.48	5	680	23200	680	6640	NA	13680	NA	2880	age1	Vie.f.age1	0
544	V_ 12	557	Vie.m.edu2	557	Vie	m	1	66	108.36	5	12923	16683	8824	9446	7999	10749	6023	2511	age3	Vie.m.age3	0
545	V_ 13	558	Vie.m.edu3	558	Vie	m	1	46	98.56	0	7440	13360	5406	7836	1854	5329	1581	1776	age3	Vie.m.age3	0
546	V_ 14	559	Vie.f.edu1	559	Vie	f	1	45	83.72	2	10993	13587	7980	9007	1887	1991	97	2686	age3	Vie.f.age3	1
547	V_ 15	560	Vie.f.edu2	560	Vie	f	1	18	93.24	0	8001	9761	6165	6442	1501	2685	569	1203	age1	Vie.f.age1	0
548	V_ 16	561	Vie.m.edu3	561	Vie	m	1	38	78.96	2	8840	9960	6864	6864	1481	2038	773	1831	age2	Vie.m.age2	0
549	V_ 18	562	Vie.f.edu2	562	Vie	f	1	38	80.92	0	8480	10280	6330	6930	1776	2486	558	1422	age2	Vie.f.age2	0
550	V_ 19	563	Vie.f.edu2	563	Vie	f	1	48	98.56	1	12280	13080	9080	9520	1671	1826	1011	2745	age3	Vie.f.age3	0
551	V_ 20	564	Vie.m.edu3	564	Vie	m	1	52	117.6	2	10437	10437	7371	7371	3283	3283	786	569	age3	Vie.m.age3	0
552	V_ 21	565	Vie.m.edu2	565	Vie	m	1	22	101.36	1	5760	7520	4969	6729	974	1159	1127	759	age1	Vie.m.age1	1
553	V_ 22	566	Vie.m.edu2	566	Vie	m	1	41	99.96	5	7652	10265	6852	7905	684	1318	399	1441	age3	Vie.m.age3	0
554	V_ 23	567	Vie.f.edu3	567	Vie	f	1	25	97.44	0	11247	11247	7165	7165	3399	3399	NA	683	age1	Vie.f.age1	0
555	V_ 25	568	Vie.m.edu3	568	Vie	m	0	40	89.6	2	9400	11240	6729	6955	2408	2694	NA	1591	age3	Vie.m.age3	1
556	V_ 26	569	Vie.m.edu2	569	Vie	m	0	28	91	2	8240	10567	6456	6881	1486	3127	477	1036	age2	Vie.m.age2	0
557	V_ 27	570	Vie.f.edu2	570	Vie	f	0	52	93.24	0	9949	10974	7231	8031	3268	3613	2322	1652	age3	Vie.f.age3	0
558	V_ 28	571	Vie.m.edu2	571	Vie	m	0	21	93.24	0	3480	8809	2088	6436	1102	1399	242	1216	age1	Vie.m.age1	1
559	V_ 29	572	Vie.m.edu2	572	Vie	m	0	49	98	2	2440	10440	647	6511	510	995	NA	2934	age3	Vie.m.age3	0
560	V_ 58	573	Vie.f.edu2	573	Vie	f	0	50	98.84	1	7943	13574	5249	9753	1017	4521	2447	1747	age3	Vie.f.age3	0
561	V_ 59	574	Vie.m.edu3	574	Vie	m	0	33	87.64	0	8520	8600	7155	7204	784	784	NA	612	age2	Vie.m.age2	1
562	V_ 62	575	Vie.f.edu2	575	Vie	f	0	18	107.24	0	8880	9480	6078	6678	2126	2126	519	1195	age1	Vie.f.age1	1
563	V_ 63	576	Vie.m.edu1	576	Vie	m	0	28	100.8	2	9191	9191	6374	6374	2541	2541	327	603	age2	Vie.m.age2	1
564	V_ 65	577	Vie.f.edu3	577	Vie	f	1	43	96.32	3	10582	13829	6733	6733	4023	6966	847	977	age3	Vie.f.age3	0
565	V_ 66	578	Vie.m.edu3	578	Vie	m	1	44	81.2	0	7188	10348	5729	6213	749	2007	NA	2128	age3	Vie.m.age3	0
566	V_ 67	579	Vie.m.edu2	579	Vie	m	1	28	NA	NA	6880	10424	6303	7420	619	1923	500	1581	age2	Vie.m.age2	1
567	V_ 68	580	Vie.m.edu1	580	Vie	m	1	55	99.96	3	7360	10760	5411	7235	1768	2894	1266	1897	age3	Vie.m.age3	0
568	V_ 71	581	Vie.f.edu3	581	Vie	f	1	41	71.68	0	8400	11800	5930	5985	1600	3147	135	2803	age3	Vie.f.age3	1
569	V_ 73	582	Vie.f.edu2	582	Vie	f	1	62	NA	NA	8840	10200	7072	7272	2326	2797	1092	1223	age3	Vie.f.age3	0
570	V_ 74	583	Vie.m.edu2	583	Vie	m	0	79	91	1	9360	11000	7225	7394	1812	3147	380	839	age3	Vie.m.age3	0
571	V_ 75	584	Vie.f.edu2	584	Vie	f	0	21	81.76	0	8360	9480	6228	7348	1282	1925	766	973	age1	Vie.f.age1	1
572	V_ 76	585	Vie.m.edu2	585	Vie	m	0	74	98.28	5	6440	10280	4914	6954	1266	1517	111	1920	age3	Vie.m.age3	0
573	V_ 77	586	Vie.f.edu2	586	Vie	f	0	39	85.68	1	8840	11440	5968	6448	2610	3209	234	2017	age2	Vie.f.age2	0
574	V_ 78	587	Vie.f.edu2	587	Vie	f	0	23	99.12	0	14280	14280	7130	7130	5543	5543	7	1614	age1	Vie.f.age1	0
575	V_ 79	588	Vie.m.edu2	588	Vie	m	0	45	91.28	2	7000	8560	6260	6820	1104	1783	1067	1024	age3	Vie.m.age3	0
576	V_ 80	589	Vie.m.edu2	589	Vie	m	1	70	91.56	1	8000	11600	6588	7066	916	1577	82	3039	age3	Vie.m.age3	0
577	V_ 81	590	Vie.f.edu3	590	Vie	f	1	36	75.32	0	6320	10560	5366	7366	560	2679	216	731	age2	Vie.f.age2	0
578	V_ 82	591	Vie.m.edu2	591	Vie	m	1	26	83.72	2	9760	10520	6561	7314	2655	3251	1004	959	age2	Vie.m.age2	1
579	V_ 83	592	Vie.m.edu3	592	Vie	m	1	51	91.56	0	8280	9560	6913	7011	1876	2524	544	569	age3	Vie.m.age3	1
580	V_ 92	593	Vie.m.edu2	593	Vie	m	0	41	96.32	3	2400	11320	2400	6872	157	3105	157	1500	age3	Vie.m.age3	0
581	V_ 95	594	Vie.f.edu3	594	Vie	f	0	22	97.72	3	9720	13600	4912	6632	4261	4261	NA	2707	age1	Vie.f.age1	0
582	V_ 96	595	Vie.m.edu2	595	Vie	m	1	18	83.72	7	6760	11920	6314	7227	1534	3353	1088	2428	age1	Vie.m.age1	0
583	V_ 99	596	Vie.m.edu3	596	Vie	m	1	28	75.32	0	9520	9520	7168	7168	2361	2361	496	487	age2	Vie.m.age2	1
584	V_100	597	Vie.f.edu2	597	Vie	f	1	23	85.4	0	9400	9400	6036	6036	2583	2583	407	1188	age1	Vie.f.age1	1
585	V_101	598	Vie.f.edu3	598	Vie	f	1	34	92.68	0	7680	8640	6129	6733	1020	1020	NA	887	age2	Vie.f.age2	0
586	V_102	599	Vie.f.edu2	599	Vie	f	1	21	83.16	0	7440	9840	6792	6831	784	2180	136	965	age1	Vie.f.age1	1
587	V_103	600	Vie.m.edu3	600	Vie	m	1	30	NA	NA	NA	NA	NA	NA	NA	NA	NA	NA	age2	Vie.m.age2	1
588	V_104	601	Vie.f.edu2	601	Vie	f	1	18	98.28	3	11800	11800	7800	7800	2228	2228	257	2029	age1	Vie.f.age1	0
589	V_105	602	Vie.f.edu2	602	Vie	f	1	50	78.96	1	14080	15200	8470	8470	5432	5653	1528	2605	age3	Vie.f.age3	NA
590	V_106	603	Vie.m.edu2	603	Vie	m	1	25	92.96	0	15440	15440	8035	8035	7678	7678	611	338	age1	Vie.m.age1	0
591	V_110	604	Vie.m.edu3	604	Vie	m	0	35	104.16	1	8120	8120	6508	6508	531	531	41	1122	age2	Vie.m.age2	0
592	V_111	605	Vie.f.edu2	605	Vie	f	1	21	120.4	2	10000	12960	7171	7171	5101	6761	2470	1498	age1	Vie.f.age1	0
593	V_113	606	Vie.f.edu3	606	Vie	f	0	23	78.96	2	6440	7840	5041	5794	1788	2596	708	158	age1	Vie.f.age1	1
594	V_114	607	Vie.f.edu2	607	Vie	f	0	25	NA	NA	NA	NA	NA	NA	NA	NA	NA	NA	age1	Vie.f.age1	NA
595	V_116	608	Vie.m.edu2	608	Vie	m	0	24	87.08	0	8440	9840	6744	6744	531	838	306	2564	age1	Vie.m.age1	0
596	V_117	609	Vie.m.edu2	609	Vie	m	0	18	99.4	3	8720	8960	6260	6500	1198	1198	365	1627	age1	Vie.m.age1	1
597	V_118	610	Vie.f.edu3	610	Vie	f	1	36	81.76	0	6480	9120	5494	7281	1333	2679	1546	706	age2	Vie.f.age2	NA
598	V_121	611	Vie.m.edu2	611	Vie	m	1	19	102.76	2	9160	10680	7524	7764	1210	2054	NA	862	age1	Vie.m.age1	0
599	V_122	612	Vie.f.edu2	612	Vie	f	1	51	82.04	2	6680	12520	6121	6829	683	2447	750	3994	age3	Vie.f.age3	0
600	V_123	613	Vie.f.edu1	613	Vie	f	1	73	96.88	5	NA	3480	NA	2094	NA	2155	1081	312	age3	Vie.f.age3	0
601	V_124	614	Vie.m.edu1	614	Vie	m	1	18	75.88	2	10240	10240	7141	7141	1516	1516	NA	1583	age1	Vie.m.age1	0
602	V_125	615	Vie.f.edu2	615	Vie	f	1	20	105.84	2	10280	11680	5979	5979	1629	3029	285	2957	age1	Vie.f.age1	0
603	V_126	616	Vie.f.edu3	616	Vie	f	1	49	87.92	1	7720	10240	6410	7284	1534	2510	751	1197	age3	Vie.f.age3	1
604	V_127	617	Vie.m.edu1	617	Vie	m	0	58	80.92	0	8960	16000	5155	7989	4411	8628	895	278	age3	Vie.m.age3	1
605	V_128	618	Vie.f.edu3	618	Vie	f	0	25	87.92	6	4720	9480	4281	7090	647	2566	1007	831	age1	Vie.f.age1	0
606	V_129	619	Vie.m.edu1	619	Vie	m	0	29	98.28	2	5480	12080	4641	7960	438	3790	1214	1544	age2	Vie.m.age2	1
607	V_130	620	Vie.f.edu1	620	Vie	f	0	47	101.08	5	7000	8160	5613	6773	564	564	NA	823	age3	Vie.f.age3	0
608	V_132	621	Vie.f.edu2	621	Vie	f	0	26	100.24	3	9080	10320	6566	6635	4439	4439	1935	1181	age2	Vie.f.age2	0
609	V_133	622	Vie.m.edu2	622	Vie	m	0	55	81.76	0	6480	11920	4419	7659	966	5023	3663	2901	age3	Vie.m.age3	0
610	V_134	623	Vie.m.edu2	623	Vie	m	0	25	96.6	4	9480	10320	6980	6980	2563	3080	930	1190	age1	Vie.m.age1	1
611	V_135	624	Vie.m.edu3	624	Vie	m	0	36	91.84	2	5400	5920	5204	5204	405	405	405	716	age2	Vie.m.age2	1
612	V_136	625	Vie.f.edu1	625	Vie	f	0	23	71.96	0	4560	11720	3640	7324	1029	1155	382	3623	age1	Vie.f.age1	0
613	V_137	626	Vie.f.edu3	626	Vie	f	0	32	86.8	1	1720	34960	478	11653	755	4958	2619	20968	age2	Vie.f.age2	1
614	V_139	627	Vie.m.edu3	627	Vie	m	0	35	94.08	1	9480	10480	6163	6163	3785	4785	714	246	age2	Vie.m.age2	1
615	V_140	628	Vie.m.edu3	628	Vie	m	0	24	87.64	2	7440	8720	6635	6721	836	1006	167	1160	age1	Vie.m.age1	1
616	V_141	629	Vie.m.edu2	629	Vie	m	0	24	96.88	3	10760	14480	7610	8091	2604	4377	1140	3152	age1	Vie.m.age1	0
617	V_142	630	Vie.f.edu2	630	Vie	f	0	25	91.56	0	7000	11120	6297	7770	1628	4507	1850	693	age1	Vie.f.age1	0
618	V_143	631	Vie.f.edu2	631	Vie	f	0	60	112.28	3	10200	23240	6605	10604	2249	12258	4576	4954	age3	Vie.f.age3	1
619	V_145	632	Vie.f.edu3	632	Vie	f	0	28	75.32	0	8320	8320	6810	6810	1050	1050	NA	460	age2	Vie.f.age2	0
620	V_147	633	Vie.m.edu2	633	Vie	m	0	60	95.76	2	6200	13400	5569	8169	734	6683	1552	100	age3	Vie.m.age3	0
621	V_148	634	Vie.f.edu1	634	Vie	f	0	23	85.68	0	8120	8120	5821	5821	1659	1659	279	919	age1	Vie.f.age1	0
622	V_149	635	Vie.m.edu2	635	Vie	m	1	18	82.6	0	7640	10000	6466	6690	358	1458	224	2076	age1	Vie.m.age1	0
623	V_150	636	Vie.f.edu3	636	Vie	f	1	23	91.84	1	7920	10240	6332	6332	888	1798	366	2476	age1	Vie.f.age1	0
624	V_151	637	Vie.m.edu2	637	Vie	m	1	26	92.4	0	6742	11582	6515	6654	1043	5854	928	2	age2	Vie.m.age2	1
625	V_152	638	Vie.f.edu2	638	Vie	f	1	35	83.72	2	1560	2680	1560	1728	NA	559	NA	393	age2	Vie.f.age2	NA
626	V_153	639	Vie.m.edu3	639	Vie	m	1	39	86.8	0	7520	8440	5551	5971	1666	2132	775	1112	age3	Vie.m.age3	0
627	V_154	640	Vie.f.edu3	640	Vie	f	1	37	87.92	2	7863	9863	6107	6614	1449	1502	255	2002	age2	Vie.f.age2	0
628	V_156	641	Vie.f.edu3	641	Vie	f	1	33	92.4	0	9600	9623	7874	7894	2582	2582	1137	284	age2	Vie.f.age2	0
629	V_157	642	Vie.f.edu1	642	Vie	f	1	50	75.04	4	7960	9080	5635	5635	1065	1065	371	2751	age3	Vie.f.age3	0
630	V_158	643	Vie.f.edu2	643	Vie	f	1	22	79.52	2	8176	10136	6263	6483	965	965	NA	2688	age1	Vie.f.age1	0
631	V_159	644	Vie.f.edu2	644	Vie	f	0	19	89.32	1	6520	10160	4980	6780	1119	2183	NA	1197	age1	Vie.f.age1	0
632	V_160	645	Vie.m.edu3	645	Vie	m	0	20	153.72	5	8880	13600	8132	8718	2004	4876	1673	1679	age1	Vie.m.age1	0
633	V_163	646	Vie.m.edu3	646	Vie	m	0	27	83.44	0	8400	10200	6810	7395	1855	1855	810	1760	age2	Vie.m.age2	1
634	V_166	647	Vie.f.edu2	647	Vie	f	1	20	90.72	3	8440	12360	6280	6425	2326	4192	870	2613	age1	Vie.f.age1	1
635	V_167	648	Vie.m.edu2	648	Vie	m	1	21	87.64	2	7120	10680	5494	5934	1220	1870	255	3131	age1	Vie.m.age1	0
636	V_171	649	Vie.f.edu2	649	Vie	f	1	65	NA	NA	NA	NA	NA	NA	NA	NA	NA	NA	age3	Vie.f.age3	NA
637	V_172	650	Vie.f.edu2	650	Vie	f	1	67	98.56	0	5400	5440	5400	5440	212	212	212	NA	age3	Vie.f.age3	0
638	V_173	651	Vie.f.edu3	651	Vie	f	1	29	97.16	3	8200	10280	6845	6845	1559	2848	668	1255	age2	Vie.f.age2	0
639	V_174	652	Vie.m.edu2	652	Vie	m	1	39	87.92	2	7400	8320	6102	6287	1640	2007	478	504	age3	Vie.m.age3	0
640	V_175	653	Vie.f.edu1	653	Vie	f	0	63	86.8	3	10080	11360	8271	8295	6216	6858	4422	629	age3	Vie.f.age3	0
641	V_176	654	Vie.m.edu2	654	Vie	m	1	25	95.2	2	7160	7760	6469	6699	802	1098	119	82	age1	Vie.m.age1	0
642	V_178	655	Vie.f.edu3	655	Vie	f	1	55	96.88	0	9800	9800	7358	7358	2712	2712	700	430	age3	Vie.f.age3	0
643	V_182	656	Vie.f.edu2	656	Vie	f	1	19	75.04	0	11280	11280	5931	5931	5025	5025	NA	324	age1	Vie.f.age1	1
644	V_183	657	Vie.m.edu2	657	Vie	m	1	26	82.6	1	9360	11120	7087	7345	2663	3615	1116	1276	age2	Vie.m.age2	0
645	V_185	658	Vie.m.edu3	658	Vie	m	1	48	89.6	2	9295	9295	6857	6857	2313	2313	1042	1167	age3	Vie.m.age3	1
646	V_186	659	Vie.f.edu3	659	Vie	f	1	32	84.84	0	11183	12023	6865	7705	5753	5755	2302	865	age2	Vie.f.age2	0
647	V_190	660	Vie.f.edu2	660	Vie	f	0	28	101.36	3	8320	10440	6215	6229	2660	4240	840	811	age2	Vie.f.age2	0
648	V_191	661	Vie.m.edu2	661	Vie	m	0	23	93.8	2	7232	10472	4728	6793	3100	3621	878	936	age1	Vie.m.age1	1
649	V_194	662	Vie.m.edu2	662	Vie	m	0	22	86.24	5	6178	8378	5436	7015	1413	1883	1151	631	age1	Vie.m.age1	0
650	V_195	663	Vie.f.edu2	663	Vie	f	0	25	92.12	2	5080	10543	1425	4089	3322	3498	303	3259	age1	Vie.f.age1	NA
651	V_196	664	Vie.f.edu1	664	Vie	f	0	47	84	2	12760	13207	9021	9288	5784	6231	3139	827	age3	Vie.f.age3	0
652	V_197	665	Vie.f.edu3	665	Vie	f	0	69	89.88	3	10440	10440	6708	6708	2216	2216	NA	1516	age3	Vie.f.age3	0
653	V_200	666	Vie.m.edu2	666	Vie	m	1	30	81.76	0	9280	10560	8233	8873	1390	1990	1230	927	age2	Vie.m.age2	0
654	V_201	667	Vie.m.edu3	667	Vie	m	0	31	92.4	3	9840	18400	6412	7640	3880	11379	2412	1793	age2	Vie.m.age2	0
655	V_204	668	Vie.m.edu3	668	Vie	m	0	45	102.76	4	2000	19703	1412	7759	NA	2917	669	9696	age3	Vie.m.age3	1
656	V_205	669	Vie.m.edu2	669	Vie	m	0	45	92.4	2	4760	10000	3778	5982	234	763	225	3480	age3	Vie.m.age3	0
657	V_207	670	Vie.f.edu2	670	Vie	f	0	30	NA	3	9680	9703	6225	6248	1727	1727	NA	1728	age2	Vie.f.age2	1
658	V_208	671	Vie.f.edu3	671	Vie	f	0	29	101.64	2	8240	9480	6855	6855	1486	1640	889	1874	age2	Vie.f.age2	1
659	V_210	672	Vie.f.edu3	672	Vie	f	1	60	90.72	1	8552	9503	5737	5737	1409	2255	NA	1511	age3	Vie.f.age3	0
660	V_211	673	Vie.m.edu3	673	Vie	m	1	51	89.04	2	7120	8600	6392	6392	987	2467	366	107	age3	Vie.m.age3	0
661	V_212	674	Vie.m.edu2	674	Vie	m	1	22	85.4	0	9667	10627	6897	7217	3086	3586	888	712	age1	Vie.m.age1	1
662	V_213	675	Vie.f.edu1	675	Vie	f	1	47	74.76	0	12360	12360	6962	6962	6177	6177	1391	612	age3	Vie.f.age3	0
663	V_214	676	Vie.m.edu3	676	Vie	m	1	40	92.96	0	7311	10511	5536	7159	2590	3741	2051	1662	age3	Vie.m.age3	0
664	V_215	677	Vie.f.edu3	677	Vie	f	1	49	95.2	2	7579	8979	5843	6082	1003	1848	NA	1049	age3	Vie.f.age3	0
665	V_216	678	Vie.f.edu1	678	Vie	f	1	29	106.4	3	4800	10120	4792	6873	NA	2549	112	810	age2	Vie.f.age2	0
666	V_218	679	Vie.m.edu1	679	Vie	m	1	28	86.24	0	2880	7920	1843	5926	608	1462	152	684	age2	Vie.m.age2	0
667	V_219	680	Vie.f.edu3	680	Vie	f	1	26	87.36	0	10080	10960	6616	6616	2666	3036	529	1837	age2	Vie.f.age2	0
668	V_220	681	Vie.m.edu2	681	Vie	m	1	21	84	4	8040	9600	6199	6701	1329	1708	97	1288	age1	Vie.m.age1	1
669	V_223	682	Vie.m.edu1	682	Vie	m	1	41	93.52	0	6200	17520	6095	7843	695	9449	1065	1293	age3	Vie.m.age3	0
670	V_225	683	Vie.f.edu2	683	Vie	f	1	44	96.32	3	4520	4520	4447	4447	NA	NA	NA	73	age3	Vie.f.age3	0
671	V_226	684	Vie.m.edu3	684	Vie	m	1	24	89.04	3	6480	7840	4466	4466	816	1655	NA	1719	age1	Vie.m.age1	0
672	V_227	685	Vie.m.edu3	685	Vie	m	1	52	93.52	0	8680	8680	6699	6699	2233	2233	1146	894	age3	Vie.m.age3	0
673	V_228	686	Vie.m.edu2	686	Vie	m	0	34	99.4	1	10200	10200	6382	6382	1410	1410	NA	2408	age2	Vie.m.age2	0
674	V_229	687	Vie.m.edu1	687	Vie	m	0	40	91.84	2	1680	15480	1680	8345	NA	4558	NA	2577	age3	Vie.m.age3	1
675	V_230	688	Vie.f.edu3	688	Vie	f	0	32	78.12	2	NA	NA	NA	NA	NA	NA	NA	NA	age2	Vie.f.age2	0
676	V_231	689	Vie.f.edu3	689	Vie	f	0	34	90.44	0	8360	12040	6702	6702	1349	5029	24	333	age2	Vie.f.age2	0
677	V_232	690	Vie.f.edu3	690	Vie	f	0	29	86.8	0	5120	5160	4607	4647	NA	NA	NA	513	age2	Vie.f.age2	0
678	V_235	691	Vie.f.edu1	691	Vie	f	0	41	NA	NA	8800	10280	7571	7599	2454	3934	1965	712	age3	Vie.f.age3	1
679	V_237	692	Vie.m.edu2	692	Vie	m	0	87	90.44	1	4640	9840	3762	6458	223	1245	423	2560	age3	Vie.m.age3	1
680	V_239	693	Vie.f.edu2	693	Vie	f	0	51	91.56	0	9920	9920	6710	6710	3271	3271	496	435	age3	Vie.f.age3	0
681	V_241	694	Vie.f.edu2	694	Vie	f	0	43	117.88	3	7960	8760	6779	6779	1898	2610	1307	678	age3	Vie.f.age3	0
682	V_242	695	Vie.f.edu2	695	Vie	f	0	42	129.64	9	12560	12840	7109	7109	1728	1859	270	4142	age3	Vie.f.age3	0
683	V_243	696	Vie.m.edu2	696	Vie	m	0	30	97.44	0	12160	14360	8901	9715	3593	4913	1749	1481	age2	Vie.m.age2	0
684	V_244	697	Vie.f.edu2	697	Vie	f	0	54	86.24	0	9680	11200	6846	6846	1848	3207	785	1932	age3	Vie.f.age3	0
685	V_245	698	Vie.f.edu2	698	Vie	f	1	56	110.88	8	14800	18000	8784	10913	3486	5078	3227	5236	age3	Vie.f.age3	0
686	V_250	699	Vie.f.edu2	699	Vie	f	1	25	NA	NA	NA	10560	NA	6621	NA	3317	405	1027	age1	Vie.f.age1	1
687	V_252	700	Vie.m.edu2	700	Vie	m	1	45	100.52	1	11800	11800	7932	7932	4029	4029	1902	1741	age3	Vie.m.age3	1
688	V_253	701	Vie.m.edu2	701	Vie	m	1	45	101.36	4	13880	20400	8277	11005	NA	983	NA	8412	age3	Vie.m.age3	0
689	V_254	702	Vie.f.edu2	702	Vie	f	1	22	NA	NA	NA	NA	NA	NA	NA	NA	NA	NA	age1	Vie.f.age1	0
690	V_255	703	Vie.m.edu2	703	Vie	m	1	33	89.04	0	8040	8080	6167	6207	385	385	NA	1488	age2	Vie.m.age2	0
691	V_257	704	Vie.f.edu2	704	Vie	f	1	53	81.48	1	9840	9840	6436	6436	2906	2906	957	1455	age3	Vie.f.age3	1
692	V_259	705	Vie.f.edu2	705	Vie	f	1	26	86.24	2	7720	7720	6632	6632	1623	1623	759	224	age2	Vie.f.age2	1
693	V_261	706	Vie.f.edu2	706	Vie	f	0	35	105.56	7	9200	25120	5770	5963	2911	6417	NA	12740	age2	Vie.f.age2	1
694	V_262	707	Vie.m.edu2	707	Vie	m	0	50	78.12	5	10360	13680	8390	8390	2379	4862	1673	2101	age3	Vie.m.age3	1
695	V_263	708	Vie.f.edu2	708	Vie	f	0	25	80.08	1	9400	9400	6276	6276	2022	2022	NA	1102	age1	Vie.f.age1	1
696	V_266	709	Vie.m.edu3	709	Vie	m	0	44	88.2	0	7680	9760	6586	7674	1208	2199	1229	1116	age3	Vie.m.age3	0
697	V_268	710	Vie.m.edu2	710	Vie	m	1	76	91.84	3	9920	9920	6640	6640	3193	3193	419	506	age3	Vie.m.age3	0
698	V_269	711	Vie.m.edu2	711	Vie	m	1	21	88.48	0	7080	7760	6493	6493	219	899	NA	368	age1	Vie.m.age1	1
699	V_270	712	Vie.m.edu2	712	Vie	m	1	23	95.2	2	10000	11240	8434	8634	2043	3069	1229	766	age1	Vie.m.age1	0
700	V_272	713	Vie.f.edu2	713	Vie	f	1	61	NA	NA	6200	10720	3949	7092	2213	4293	1364	699	age3	Vie.f.age3	0
701	V_273	714	Vie.f.edu2	714	Vie	f	1	45	106.96	0	10280	14480	5766	7640	3832	5556	2835	4119	age3	Vie.f.age3	0
702	V_274	715	Vie.f.edu2	715	Vie	f	1	75	84.84	1	12200	14640	6702	6702	5183	7394	97	641	age3	Vie.f.age3	0
703	V_275	716	Vie.f.edu2	716	Vie	f	1	18	90.16	4	7600	16680	7067	7067	NA	7138	NA	2475	age1	Vie.f.age1	0
704	V_276	717	Vie.m.edu2	717	Vie	m	1	62	90.72	3	6440	7640	5130	6330	2127	2307	997	NA	age3	Vie.m.age3	0
705	V_280	718	Vie.f.edu3	718	Vie	f	0	24	NA	0	NA	18720	NA	9086	NA	9663	1699	1670	age1	Vie.f.age1	1
706	V_284	719	Vie.f.edu2	719	Vie	f	0	22	93.52	2	9680	10360	7557	7606	2380	2698	439	495	age1	Vie.f.age1	0
707	V_285	720	Vie.m.edu3	720	Vie	m	0	26	89.88	0	8200	8720	6135	6135	2582	2761	765	589	age2	Vie.m.age2	0
708	V_286	721	Vie.f.edu1	721	Vie	f	0	32	102.76	1	15200	15200	9631	9631	3265	3265	1744	4048	age2	Vie.f.age2	0
709	V_287	722	Vie.m.edu1	722	Vie	m	0	31	96.88	5	8960	9600	6280	6920	1159	1159	100	1621	age2	Vie.m.age2	0
710	V_289	723	Vie.m.edu3	723	Vie	m	0	23	NA	NA	NA	NA	NA	NA	NA	NA	NA	NA	age1	Vie.m.age1	NA
711	V_290	724	Vie.f.edu2	724	Vie	f	0	41	84.56	5	9080	12240	6737	6737	2451	5036	631	1098	age3	Vie.f.age3	0
712	V_291	725	Vie.f.edu2	725	Vie	f	0	58	92.68	1	10120	16280	8477	10528	3567	7895	3320	1177	age3	Vie.f.age3	0
713	V_292	726	Vie.f.edu1	726	Vie	f	0	23	98.28	1	8880	10280	5747	5747	2420	3112	357	1778	age1	Vie.f.age1	0
714	V_294	727	Vie.m.edu2	727	Vie	m	0	21	103.32	0	7360	7400	6086	6126	711	711	NA	563	age1	Vie.m.age1	0
715	V_295	728	Vie.m.edu1	728	Vie	m	0	31	91.84	1	8520	10960	7637	8341	1016	2440	1006	1185	age2	Vie.m.age2	0
716	V_296	729	Vie.m.edu2	729	Vie	m	0	30	97.44	3	12640	14320	9714	10234	2627	3693	781	1174	age2	Vie.m.age2	0
717	V_298	730	Vie.m.edu2	730	Vie	m	0	31	91	2	7400	11320	6841	7145	431	2582	431	2024	age2	Vie.m.age2	0
718	V_299	731	Vie.f.edu2	731	Vie	f	0	41	100.8	3	8400	10400	7254	7661	978	1150	247	1836	age3	Vie.f.age3	1
719	V_300	732	Vie.m.edu2	732	Vie	m	0	25	88.76	3	8560	8600	6682	6694	1600	1600	32	338	age1	Vie.m.age1	1
720	V_301	733	Vie.f.edu2	733	Vie	f	0	31	NA	NA	NA	NA	NA	NA	NA	NA	NA	NA	age2	Vie.f.age2	NA
721	V_302	734	Vie.f.edu1	734	Vie	f	0	25	94.08	0	10560	13920	6301	7045	3440	5406	777	2246	age1	Vie.f.age1	0
722	V_306	735	Vie.m.edu2	735	Vie	m	1	23	104.44	2	7000	9240	5623	5785	1088	1848	424	2031	age1	Vie.m.age1	0
723	V_307	736	Vie.m.edu3	736	Vie	m	1	38	91	3	4400	11160	3130	7197	606	2388	NA	1575	age2	Vie.m.age2	1
724	V_309	737	Vie.m.edu2	737	Vie	m	1	67	93.8	3	10160	10160	6881	6881	2904	2904	529	904	age3	Vie.m.age3	0
725	V_310	738	Vie.f.edu2	738	Vie	f	0	19	92.96	3	9400	26040	5808	7149	1416	10582	496	8805	age1	Vie.f.age1	0
726	V_311	739	Vie.f.edu3	739	Vie	f	0	33	81.48	2	NA	9120	NA	7512	NA	1077	NA	531	age2	Vie.f.age2	0
727	V_312	740	Vie.m.edu2	740	Vie	m	0	25	175.56	4	9160	12320	7414	9214	1234	1234	499	2371	age1	Vie.m.age1	1
728	V_313	741	Vie.m.edu3	741	Vie	m	0	28	81.76	3	6640	14000	6079	7263	788	6843	788	682	age2	Vie.m.age2	0
729	V_314	742	Vie.f.edu2	742	Vie	f	0	33	93.24	0	8200	9920	5667	5667	965	2278	NA	1975	age2	Vie.f.age2	0
730	V_315	743	Vie.m.edu2	743	Vie	m	0	27	99.4	0	7640	9400	6347	7227	891	1464	358	1067	age2	Vie.m.age2	1
731	V_316	744	Vie.m.edu1	744	Vie	m	0	23	95.48	2	6800	10640	5545	6284	NA	649	131	3838	age1	Vie.m.age1	1
732	V_318	745	Vie.f.edu2	745	Vie	f	0	33	92.96	0	NA	5160	NA	4437	NA	349	NA	374	age2	Vie.f.age2	0
733	V_320	746	Vie.f.edu3	746	Vie	f	0	26	89.88	1	7960	10960	6351	6351	1167	2227	209	2591	age2	Vie.f.age2	0
734	V_324	747	Vie.m.edu2	747	Vie	m	0	25	90.72	2	5280	5280	5272	5272	258	258	258	8	age1	Vie.m.age1	1
735	V_325	748	Vie.f.edu3	748	Vie	f	0	26	82.88	0	7800	8840	7184	7184	745	1049	340	947	age2	Vie.f.age2	0
736	V_326	749	Vie.m.edu3	749	Vie	m	0	49	NA	0	NA	23680	NA	10883	NA	8487	2335	6645	age3	Vie.m.age3	1
737	V_327	750	Vie.m.edu2	750	Vie	m	0	27	NA	NA	NA	14480	NA	7389	NA	5961	183	1313	age2	Vie.m.age2	1
738	V_329	751	Vie.m.edu2	751	Vie	m	0	27	92.12	2	8720	11800	5963	5963	1275	2366	NA	3471	age2	Vie.m.age2	0
739	V_330	752	Vie.f.edu2	752	Vie	f	0	45	88.48	0	9160	10160	5905	5905	2495	2528	309	2036	age3	Vie.f.age3	0
740	V_332	753	Vie.f.edu3	753	Vie	f	1	37	81.2	0	8560	11920	6597	7157	2144	4452	817	1128	age2	Vie.f.age2	1
741	V_333	754	Vie.f.edu3	754	Vie	f	1	47	87.08	5	7560	17480	6755	9588	793	7079	2691	3504	age3	Vie.f.age3	1
742	V_334	755	Vie.m.edu1	755	Vie	m	1	60	94.92	2	8360	11200	6833	8633	440	1480	62	1149	age3	Vie.m.age3	0
743	V_335	756	Vie.f.edu3	756	Vie	f	1	45	92.96	7	6440	10840	4976	8578	1425	2935	2159	1486	age3	Vie.f.age3	1
744	V_336	757	Vie.f.edu1	757	Vie	f	1	33	83.72	0	12400	12400	8525	8525	3307	3307	1008	1576	age2	Vie.f.age2	0
745	V_337	758	Vie.m.edu3	758	Vie	m	1	28	91.56	1	8760	11040	6875	7147	2302	3648	1057	1302	age2	Vie.m.age2	0
746	V_338	759	Vie.f.edu2	759	Vie	f	1	21	89.88	0	5232	5320	5232	5274	250	250	250	46	age1	Vie.f.age1	1
747	V_339	760	Vie.m.edu1	760	Vie	m	1	20	NA	NA	NA	NA	NA	NA	NA	NA	NA	NA	age1	Vie.m.age1	NA
748	V_340	761	Vie.f.edu2	761	Vie	f	1	45	NA	0	NA	14960	NA	8006	NA	4539	974	3389	age3	Vie.f.age3	1
749	V_344	762	Vie.m.edu2	762	Vie	m	1	41	92.68	0	7520	11840	6164	6641	1032	1588	155	3766	age3	Vie.m.age3	0
750	V_347	763	Vie.m.edu2	763	Vie	m	0	40	91	0	8200	8200	6329	6329	2242	2242	506	135	age3	Vie.m.age3	0
751	V_348	764	Vie.f.edu3	764	Vie	f	0	34	119.84	5	8920	13080	6955	9042	1132	4649	2113	1502	age2	Vie.f.age2	0
752	V_349	765	Vie.f.edu2	765	Vie	f	0	50	88.2	2	25960	27160	13656	14376	11501	11981	1631	2434	age3	Vie.f.age3	0
753	V_350	766	Vie.f.edu2	766	Vie	f	0	28	91.56	2	9400	12880	6848	7667	1347	3097	591	2707	age2	Vie.f.age2	0
754	V_351	767	Vie.m.edu3	767	Vie	m	1	26	86.52	0	7440	8640	6687	6687	611	898	239	1294	age2	Vie.m.age2	1
755	V_352	768	Vie.m.edu2	768	Vie	m	1	34	93.8	5	8400	12560	7643	8245	1961	5698	1774	391	age2	Vie.m.age2	1
756	V_354	769	Vie.f.edu3	769	Vie	f	1	32	NA	0	NA	19640	NA	8363	NA	8496	1032	3813	age2	Vie.f.age2	0
757	V_355	770	Vie.f.edu2	770	Vie	f	1	25	101.92	3	10710	14477	6661	8162	5033	8381	3166	1100	age1	Vie.f.age1	0
758	V_358	771	Vie.m.edu2	771	Vie	m	1	22	93.52	4	7760	10960	6491	7172	1158	3326	780	1242	age1	Vie.m.age1	0
759	V_359	772	Vie.m.edu1	772	Vie	m	1	41	106.12	5	8200	8240	6128	6168	734	734	NA	1338	age3	Vie.m.age3	1
760	V_360	773	Vie.f.edu3	773	Vie	f	1	33	90.44	9	7520	10560	7104	7170	614	3275	459	574	age2	Vie.f.age2	0
761	V_361	774	Vie.m.edu1	774	Vie	m	1	27	92.96	5	7600	16800	6560	7253	1331	9218	745	1074	age2	Vie.m.age2	1
762	V_362	775	Vie.m.edu2	775	Vie	m	1	19	93.24	3	7640	9560	6730	7109	1973	2156	1063	1358	age1	Vie.m.age1	0
763	V_363	776	Vie.m.edu2	776	Vie	m	1	20	86.52	0	7888	8728	6555	6555	1293	1928	409	654	age1	Vie.m.age1	1
764	V_364	777	Vie.f.edu3	777	Vie	f	1	27	96.04	1	11440	11440	8012	8012	949	949	633	3112	age2	Vie.f.age2	0
765	V_366	778	Vie.m.edu2	778	Vie	m	1	24	103.88	2	7722	8560	5654	6045	946	946	31	1600	age1	Vie.m.age1	1
766	V_367	779	Vie.f.edu2	779	Vie	f	1	19	90.44	0	7960	18680	7605	10611	NA	581	37	7525	age1	Vie.f.age1	NA
767	V_368	780	Vie.f.edu2	780	Vie	f	1	26	90.72	1	7840	11640	5440	6720	1200	3600	680	2000	age2	Vie.f.age2	0
768	V_369	781	Vie.m.edu3	781	Vie	m	0	28	95.2	2	6920	9000	6360	6680	1520	3000	960	280	age2	Vie.m.age2	0
769	V_370	782	Vie.m.edu2	782	Vie	m	0	21	104.44	5	6000	10960	5120	6480	1000	4080	600	1000	age1	Vie.m.age1	0
770	V_372	783	Vie.f.edu3	783	Vie	f	0	27	117.6	0	7800	11760	6760	7480	880	4320	440	400	age2	Vie.f.age2	1
771	V_373	784	Vie.f.edu2	784	Vie	f	0	20	89.04	0	6200	16360	3720	7000	1360	6360	280	3280	age1	Vie.f.age1	0
772	V_375	785	Vie.f.edu2	785	Vie	f	1	23	102.76	7	6360	8560	4440	6400	1480	1480	440	1120	age1	Vie.f.age1	0
773	V_376	786	Vie.f.edu1	786	Vie	f	1	23	99.68	1	7574	8309	6507	6507	1601	2102	734	434	age1	Vie.f.age1	1
774	V_383	787	Vie.f.edu3	787	Vie	f	1	40	87.64	1	8120	12880	6520	6520	1680	6000	800	1160	age2	Vie.f.age2	1
775	V_387	788	Vie.f.edu2	788	Vie	f	1	23	89.88	0	10480	13240	7571	7571	3637	5003	2142	2808	age1	Vie.f.age1	1
776	V_388	789	Vie.m.edu2	789	Vie	m	0	66	111.44	3	10040	10480	5840	5840	3720	3840	200	1000	age3	Vie.m.age3	1
777	V_390	790	Vie.f.edu3	790	Vie	f	1	30	86.24	0	7280	8440	6080	6200	520	1080	NA	1160	age2	Vie.f.age2	0
778	V_391	791	Vie.f.edu3	791	Vie	f	1	25	89.88	6	6760	10040	6120	6600	920	3400	720	760	age1	Vie.f.age1	1
779	V_394	792	Vie.f.edu3	792	Vie	f	1	29	81.76	1	6960	6960	6120	6120	3600	3600	2760	NA	age2	Vie.f.age2	1
780	V_395	793	Vie.f.edu2	793	Vie	f	0	36	83.72	0	12640	12640	8640	8640	6120	6120	2440	320	age2	Vie.f.age2	1
781	V_396	794	Vie.f.edu3	794	Vie	f	0	41	108.64	6	8720	8720	6720	6720	1920	1920	600	680	age3	Vie.f.age3	0
782	V_397	795	Vie.f.edu2	795	Vie	f	0	46	96.6	2	7800	9400	6480	6960	960	1960	40	520	age3	Vie.f.age3	1
783	V_398	796	Vie.m.edu3	796	Vie	m	0	29	117.88	6	7880	9040	7080	7640	1120	1440	320	280	age2	Vie.m.age2	1
784	V_399	797	Vie.m.edu3	797	Vie	m	0	23	95.48	2	5760	15400	NA	NA	NA	NA	NA	15400	age1	Vie.m.age1	1
785	V_400	798	Vie.m.edu1	798	Vie	m	0	34	92.4	0	6840	8000	5520	6320	2160	3000	1360	40	age2	Vie.m.age2	0
786	V_401	799	Vie.m.edu2	799	Vie	m	0	26	99.4	1	9309	9743	6875	6875	2536	2803	1536	1601	age2	Vie.m.age2	0
787	V_402	800	Vie.m.edu1	800	Vie	m	0	49	95.2	1	8142	9343	6673	6673	801	1101	199	1768	age3	Vie.m.age3	1
788	V_403	801	Vie.f.edu3	801	Vie	f	1	27	108.08	0	8876	11345	7508	7508	2637	3338	1302	1801	age2	Vie.f.age2	0
789	V_404	802	Vie.f.edu3	802	Vie	f	1	39	87.08	1	3770	8609	2569	5974	568	1135	NA	1500	age2	Vie.f.age2	1
790	V_405	803	Vie.f.edu3	803	Vie	f	1	53	106.12	2	5005	9343	3938	5873	1135	2337	902	2035	age3	Vie.f.age3	0
791	V_406	804	Vie.f.edu3	804	Vie	f	1	23	91.84	4	7774	9409	4771	6206	2269	2269	401	1335	age1	Vie.f.age1	0
792	V_407	805	Vie.f.edu2	805	Vie	f	0	22	101.92	2	9309	17084	6472	7206	1735	3604	335	6609	age1	Vie.f.age1	1
793	V_408	806	Vie.f.edu2	806	Vie	f	0	20	87.36	4	5882	10177	4755	6590	1252	2628	584	1543	age1	Vie.f.age1	1
794	V_409	807	Vie.f.edu2	807	Vie	f	0	76	NA	NA	NA	17720	NA	6680	NA	6800	320	4560	age3	Vie.f.age3	1
795	V_410	808	Vie.m.edu2	808	Vie	m	0	25	94.36	2	9240	9240	6560	6560	2080	2080	NA	600	age1	Vie.m.age1	0
796	V_412	809	Vie.f.edu2	809	Vie	f	0	59	127.4	2	8400	9520	6400	6400	1600	2720	160	560	age3	Vie.f.age3	0
797	V_416	810	Vie.m.edu2	810	Vie	m	1	30	NA	NA	NA	20240	NA	2000	NA	3880	320	14680	age2	Vie.m.age2	NA
798	V_417	811	Vie.m.edu3	811	Vie	m	1	35	84.56	0	9480	9480	6800	6800	1960	1960	320	1040	age2	Vie.m.age2	1
799	V_418	812	Vie.f.edu3	812	Vie	f	1	53	91.84	0	11680	11680	7680	7680	5080	5080	1640	560	age3	Vie.f.age3	1
800	V_419	813	Vie.f.edu2	813	Vie	f	1	28	NA	NA	NA	4520	NA	4480	NA	NA	NA	40	age2	Vie.f.age2	1
801	V_420	814	Vie.m.edu2	814	Vie	m	1	19	102.76	0	7627	9760	7106	7480	1484	3080	1680	880	age1	Vie.m.age1	0
802	V_421	815	Vie.m.edu2	815	Vie	m	1	25	107.52	2	6055	9520	5483	6480	1132	3480	560	120	age1	Vie.m.age1	1
803	V_422	816	Vie.f.edu2	816	Vie	f	1	40	87.64	2	7974	9840	7632	7760	702	1120	360	1320	age2	Vie.f.age2	0
804	V_423	817	Vie.f.edu1	817	Vie	f	1	37	89.88	0	8987	10240	7497	7920	2930	3960	1680	40	age2	Vie.f.age2	1
805	V_425	818	Vie.f.edu2	818	Vie	f	1	41	101.36	5	5573	11520	3747	7600	2666	4120	960	760	age3	Vie.f.age3	0
806	V_426	819	Vie.m.edu2	819	Vie	m	0	37	101.36	2	6735	12960	5757	7400	2080	6000	1640	1200	age2	Vie.m.age2	0
807	V_427	820	Vie.m.edu2	820	Vie	m	0	35	85.12	0	11173	15160	7198	8640	1786	2000	40	4560	age2	Vie.m.age2	0
808	V_428	821	Vie.f.edu3	821	Vie	f	0	65	91.84	0	10087	12000	5991	6160	3207	5120	200	920	age3	Vie.f.age3	0
809	V_430	822	Vie.m.edu2	822	Vie	m	0	29	111.16	2	7952	8800	6720	6720	173	880	NA	1200	age2	Vie.m.age2	0
810	V_431	823	Vie.f.edu2	823	Vie	f	0	20	85.96	0	7801	10134	6039	6149	1930	2920	320	1385	age1	Vie.f.age1	0
811	V_435	824	Vie.f.edu3	824	Vie	f	1	55	95.76	0	6313	9758	5321	6238	872	1880	360	2000	age3	Vie.f.age3	1
812	V_441	825	Vie.f.edu3	825	Vie	f	0	65	99.68	4	9137	9137	6617	6617	2797	2797	997	720	age3	Vie.f.age3	0
813	V_442	826	Vie.m.edu2	826	Vie	m	0	20	85.4	6	7175	9447	6022	6247	2283	4010	1850	1040	age1	Vie.m.age1	1
814	V_443	827	Vie.f.edu2	827	Vie	f	0	83	122.08	0	12241	15080	7640	8320	5154	6680	1760	1840	age3	Vie.f.age3	0
815	V_446	828	Vie.m.edu2	828	Vie	m	1	19	105.56	2	8511	10880	4629	6040	1240	1240	NA	3600	age1	Vie.m.age1	0
816	V_449	829	Vie.f.edu1	829	Vie	f	1	30	NA	NA	NA	NA	NA	NA	NA	NA	NA	NA	age2	Vie.f.age2	NA
817	V_452	830	Vie.m.edu2	830	Vie	m	1	23	84	0	9726	11360	6120	7240	3827	4480	1320	960	age1	Vie.m.age1	1
818	V_453	831	Vie.f.edu2	831	Vie	f	1	75	80.36	1	9301	10760	6415	6480	3246	4480	760	560	age3	Vie.f.age3	0
819	V_454	832	Vie.f.edu1	832	Vie	f	0	18	84	0	8662	9840	6374	6600	2216	2960	880	1160	age1	Vie.f.age1	0
820	V_455	833	Vie.f.edu2	833	Vie	f	0	23	NA	NA	NA	NA	NA	NA	NA	NA	NA	NA	age1	Vie.f.age1	NA
