# Supplementary material for: Responses to the Islamic headscarf in everyday interactions depend on sex and locale: A field experiment in the metros of Brussels, Paris, and Vienna on helping and involvement behaviors
Source: PLoS One. 2021 Jul 29;16(7):e0254927. doi: 10.1371/journal.pone.0254927 (PMC8321112; doi:10.1371/journal.pone.0254927)
Supplement: S2 File — (ZIP) [file pone.0254927.s002.zip › posterior distributions Ingroup favoritism/PostDistDistanceOutgroup.csv]

	X2.5.	X5.	X25.	X50.	X75.	X95.	X97.5.
mainEffect	-4.33888725	-3.870657	-2.3661175	-1.321755	-0.26280725	1.213683	1.718133
Bruf	-7.605148	-6.6189845	-3.53802	-1.46227	0.66940925	3.688741	4.697011
Parf	-8.55768425	-7.667127	-4.9781175	-3.1075	-1.28053	1.4371295	2.33206974999999
Vief	-6.28653225	-5.426118	-2.62252	-0.731718	1.2140525	4.0327695	4.96586649999999
Brum	-3.499177	-2.4878935	0.6997155	2.894755	5.1207775	8.3474045	9.43483575
Parm	-8.499026	-7.647283	-5.21569	-3.54984	-1.8510225	0.5302391	1.2993405
Viem	-5.843017	-5.2452	-3.361805	-2.044815	-0.692687	1.2895435	1.976041
BruParVief	-6.64084075	-5.842025	-3.4526625	-1.78543	-0.0748219	2.3561715	3.142502
BruParViem	-4.4307005	-3.870066	-2.0973425	-0.8929245	0.327825	2.090775	2.681211
Brufm	-3.7508045	-3.0160125	-0.806188	0.7290555	2.2725575	4.465051	5.23784925
Parfm	-7.0333625	-6.4292335	-4.58896	-3.31433	-2.082895	-0.29634725	0.295864174999996
Viefm	-4.76811975	-4.236959	-2.54022	-1.36415	-0.1896865	1.512585	2.106535
seMuslim_n	-4.385963	-4.0995515	-3.2238025	-2.612425	-2.00586	-1.1077835	-0.798100750000001
seMuslim_y	-5.79407625	-4.8912055	-2.0283175	-0.04089755	1.97398	4.787151	5.72896724999999
seMuslim_nF	-5.920154	-5.566835	-4.50047	-3.75237	-3.0139	-1.946595	-1.5971935
seMuslim_yF	-9.38343225	-7.741191	-3.056845	0.192461	3.5304675	8.303104	9.897506
seMuslim_nM	-4.3009175	-3.8154275	-2.4403325	-1.468795	-0.49160225	0.9070405	1.3477555
seMuslim_yM	-6.591721	-5.510729	-2.462585	-0.3348915	1.8221875	4.9928685	6.02353475
ieMuslim_y.Muslim_n	-3.4834865	-2.4267485	0.51342925	2.560545	4.6375575	7.5691405	8.5864805
ieMuslim_y.Muslim_nF	-5.89991725	-4.266918	0.5810255	3.928655	7.3825075	12.34383	13.9600225
ieMuslim_y.Muslim_nM	-5.42893575	-4.3087905	-1.1349525	1.122635	3.4064	6.8129395	7.9483875
b0	24.5196275	28.876385	55.192675	75.66215	95.10595	113.1442	116.466025
