# Supplementary material for: Responses to the Islamic headscarf in everyday interactions depend on sex and locale: A field experiment in the metros of Brussels, Paris, and Vienna on helping and involvement behaviors
Source: PLoS One. 2021 Jul 29;16(7):e0254927. doi: 10.1371/journal.pone.0254927 (PMC8321112; doi:10.1371/journal.pone.0254927)
Supplement: S2 File — (ZIP) [file pone.0254927.s002.zip › posterior distributions Ingroup favoritism/PostDistEyeContactOutgroup.csv]

	X2.5.	X5.	X25.	X50.	X75.	X95.	X97.5.
mainEffect	-7.124	-6.112	-3.169	-1.421	0.216	2.693	3.608
Bruf	-13.585	-11.291	-4.686	-1.086	1.967	7.799	9.914
Parf	-17.666	-15.365	-8.359	-4.205	-1.052	3.396	5.257
Vief	-7.915	-5.925	-1.375	0.152	1.952	7.036	9.036
Brum	-8.462	-7.059	-2.843	-0.368	1.884	5.967	7.458
Parm	-16.203	-14.758	-10.124	-6.985	-4.122	-1.127	-0.58
Viem	-2.828	-1.578	0.581	2.146	4.741	10.115	11.973
BruParVief	-10.843	-9.176	-4.638	-1.861	0.724	4.728	6.144
BruParViem	-6.909	-5.998	-3.364	-1.591	0.144	2.75	3.678
Brufm	-8.065	-6.819	-3.103	-0.8	1.279	4.659	5.867
Parfm	-13.792	-12.324	-8.359	-5.886	-3.643	-0.792	0.137
Viefm	-3.433	-2.335	0.037	1.311	3.133	6.435	7.527
seMuslim_n	-3.498	-2.99	-1.52	-0.63	0.209	1.499	1.99
seMuslim_y	-12.784	-10.742	-5.408	-2.168	0.944	5.809	7.747
seMuslim_nF	-4.29	-3.517	-1.477	-0.358	0.716	2.595	3.357
seMuslim_yF	-20.723	-17.028	-7.781	-2.734	2.085	10.659	13.902
seMuslim_nM	-5.144	-4.384	-2.159	-0.856	0.325	2.257	2.967
seMuslim_yM	-11.355	-9.488	-4.291	-1.169	1.788	6.617	8.403
ieMuslim_y.Muslim_n	-12.403	-10.258	-4.858	-1.557	1.687	6.911	8.846
ieMuslim_y.Muslim_nF	-20.457	-17.122	-7.53	-2.348	2.559	11.563	14.913
ieMuslim_y.Muslim_nM	-10.839	-8.958	-3.495	-0.312	2.887	8.211	10.064
b0	56.5	59.523	70.507	76.661	82.058	88.231	89.572
