# Supplementary material for: Responses to the Islamic headscarf in everyday interactions depend on sex and locale: A field experiment in the metros of Brussels, Paris, and Vienna on helping and involvement behaviors
Source: PLoS One. 2021 Jul 29;16(7):e0254927. doi: 10.1371/journal.pone.0254927 (PMC8321112; doi:10.1371/journal.pone.0254927)
Supplement: S2 File — (ZIP) [file pone.0254927.s002.zip › posterior distributions Ingroup favoritism/PostDistHelpingOutgroup.csv]

	X2.5.	X5.	X25.	X50.	X75.	X95.	X97.5.
mainEffect	-22.828	-20.224	-12.82	-7.788	-2.931	4.007	6.381
Bruf	-34.04	-28.841	-13.315	-5.399	-0.515	7.51	11.246
Parf	-37.265	-32.894	-19.03	-9.832	-1.984	9.829	14.254
Vief	-22.55	-18.019	-5.304	1.038	8.038	20.907	25.665
Brum	-24.957	-21.012	-9.981	-3.718	0.629	9.1	12.907
Parm	-26.839	-23.768	-13.716	-7.477	-2.323	5.037	8.028
Viem	-28.705	-25.331	-14.85	-8.171	-2.573	5.317	8.493
BruParVief	-25.992	-22.478	-11.946	-5.267	0.945	10.2	13.486
BruParViem	-20.428	-18.062	-11.398	-7.039	-3.047	2.741	4.649
Brufm	-22.128	-18.937	-10.465	-5.417	-1.249	4.538	6.684
Parfm	-25.337	-22.774	-14.463	-9.14	-4.127	3.056	5.62
Viefm	-19.045	-16.349	-8.574	-3.724	0.981	8.643	11.231
seMuslim_n	-11.016	-9.664	-5.828	-3.269	-0.778	2.746	3.932
seMuslim_y	-39.142	-34.586	-21.205	-11.822	-2.83	9.751	13.895
seMuslim_nF	-9.593	-7.793	-2.883	0.202	3.308	8.296	9.934
seMuslim_yF	-52.848	-46.494	-24.197	-10.043	0.954	17.104	23.234
seMuslim_nM	-17.951	-16.05	-10.454	-6.694	-3.132	2.054	3.755
seMuslim_yM	-36.594	-32.37	-19.192	-10.191	-1.466	11.265	15.508
ieMuslim_y.Muslim_n	-36.575	-31.966	-18.165	-8.495	0.649	13.887	18.196
ieMuslim_y.Muslim_nF	-54.372	-47.488	-24.778	-10.328	1.076	17.84	24.04
ieMuslim_y.Muslim_nM	-31.306	-26.991	-12.984	-3.628	5.833	19.852	24.545
b0	17.158	19.404	27.422	34.613	42.785	54.916	58.582
