# Supplementary material for: Responses to the Islamic headscarf in everyday interactions depend on sex and locale: A field experiment in the metros of Brussels, Paris, and Vienna on helping and involvement behaviors
Source: PLoS One. 2021 Jul 29;16(7):e0254927. doi: 10.1371/journal.pone.0254927 (PMC8321112; doi:10.1371/journal.pone.0254927)
Supplement: S2 File — (ZIP) [file pone.0254927.s002.zip › posterior distributions Ingroup favoritism/PostDistSpeakingTimeOutgroup.csv]

	X2.5.	X5.	X25.	X50.	X75.	X95.	X97.5.
mainEffect	-5.273	-4.664	-2.815	-1.585	-0.399	1.383	2.005
Bruf	-9.989	-8.644	-4.817	-2.515	-0.566	2.326	3.515
Parf	-14.085	-12.676	-8.419	-5.535	-3.021	-0.312	0.627
Vief	-8.17	-6.955	-3.149	-1.141	0.386	3.347	4.558
Brum	-2.879	-2.09	0.11	1.49	3.101	5.758	6.613
Parm	-5.526	-4.66	-2.059	-0.574	0.663	3.018	3.833
Viem	-4.233	-3.305	-0.686	0.582	2.232	5.179	6.267
BruParVief	-9.128	-8.104	-5.15	-3.268	-1.49	1.122	2.04
BruParViem	-2.714	-2.156	-0.517	0.551	1.65	3.296	3.905
Brufm	-4.755	-4.044	-1.88	-0.504	0.781	2.73	3.364
Parfm	-7.881	-7.097	-4.774	-3.18	-1.719	0.187	0.82
Viefm	-4.443	-3.701	-1.572	-0.28	0.924	2.94	3.679
seMuslim_n	-2.381	-2.056	-1.072	-0.425	0.199	1.147	1.455
seMuslim_y	-9.883	-8.761	-5.119	-2.767	-0.433	3.03	4.231
seMuslim_nF	-4.955	-4.474	-2.961	-2	-1.171	-0.074	0.307
seMuslim_yF	-17.399	-15.322	-8.9	-4.885	-1.201	4.302	6.293
seMuslim_nM	-1.393	-0.925	0.4	1.297	2.267	3.757	4.242
seMuslim_yM	-6.839	-5.656	-2.29	-0.086	2.124	5.503	6.756
ieMuslim_y.Muslim_n	-9.755	-8.512	-4.797	-2.364	0.097	3.699	4.907
ieMuslim_y.Muslim_nF	-15.405	-13.224	-6.838	-2.882	0.861	6.822	9.006
ieMuslim_y.Muslim_nM	-8.776	-7.505	-3.817	-1.366	0.97	4.5	5.816
b0	16.906	19.301	27.039	32.636	39.519	50.157	53.478
