# Supplementary material for: Responses to the Islamic headscarf in everyday interactions depend on sex and locale: A field experiment in the metros of Brussels, Paris, and Vienna on helping and involvement behaviors
Source: PLoS One. 2021 Jul 29;16(7):e0254927. doi: 10.1371/journal.pone.0254927 (PMC8321112; doi:10.1371/journal.pone.0254927)
Supplement: S3 File — (ZIP) [file pone.0254927.s003.zip]

Archive with 19 entries (18 files):
- 3_eyeContactOrSpeechDuration.R
- __MACOSX/
- __MACOSX/._3_eyeContactOrSpeechDuration.R
- 5_distanceControllingFailureToMove.R
- __MACOSX/._5_distanceControllingFailureToMove.R
- 4_failureToMove.R
- __MACOSX/._4_failureToMove.R
- centralPosteriorIntervalsTables.pdf
- __MACOSX/._centralPosteriorIntervalsTables.pdf
- 2_distance.R
- __MACOSX/._2_distance.R
- BruParVieHelping.csv
- BruParVieDistance.csv
- __MACOSX/._BruParVieDistance.csv
- BruParVieGazeSpeech.csv
- 6_helpingControllingInvolvement.R
- __MACOSX/._6_helpingControllingInvolvement.R
- 1_helping.R
- __MACOSX/._1_helping.R
