# Supplementary material for: Responses to the Islamic headscarf in everyday interactions depend on sex and locale: A field experiment in the metros of Brussels, Paris, and Vienna on helping and involvement behaviors
Source: PLoS One. 2021 Jul 29;16(7):e0254927. doi: 10.1371/journal.pone.0254927 (PMC8321112; doi:10.1371/journal.pone.0254927)
Supplement: S3 File — (ZIP) [file pone.0254927.s003.zip › 4_failureToMove.R]

library("rjags")

setwd(" ")


###dist
d <- read.csv("BruParVieDistance.csv")
d$ageGroup <- substr(d$ageGroup, 7, 11)
table(d$ageGroup)


head(d)

d$y <- NA
d$y[d$step_n==0] <- 1 
d$y[d$step_n >0] <- 0
table(d$y)

d <- d[!is.na(d$y) & !is.na(d$dist_cm),]

####sample size
t1 <- t(data.frame(table(d$cond)))

t2 <- t(data.frame(table(d$cond[d$site=="Bru" & d$sex=="f"])))
t3 <- t(data.frame(table(d$cond[d$site=="Par" & d$sex=="f"])))
t4 <- t(data.frame(table(d$cond[d$site=="Vie" & d$sex=="f"])))
t5 <- t(data.frame(table(d$cond[d$site=="Bru" & d$sex=="m"])))
t6 <- t(data.frame(table(d$cond[d$site=="Par" & d$sex=="m"])))
t7 <- t(data.frame(table(d$cond[d$site=="Vie" & d$sex=="m"])))

t8 <- t(data.frame(table(d$cond[d$site=="Bru"])))
t9 <- t(data.frame(table(d$cond[d$site=="Par"])))
t10 <- t(data.frame(table(d$cond[d$site=="Vie"])))

t11<- t(data.frame(table(d$cond[d$sex=="f"])))
t12<- t(data.frame(table(d$cond[d$sex=="m"])))

sampleSize <- data.frame(rbind(t1, t2, t3, t4, t5, t6, t7, t8, t9, t10, t11, t12))
sampleSize <- sampleSize[seq(from=2, to=nrow(sampleSize), by=2), ]
sampleSize$ss <- paste(sampleSize$X2, #hijab
                       "vs", 
                       sampleSize$X1, #control
                       sep=" ")
sampleSize <- sampleSize$ss 
#####


y <- d$y
n=length(y)
site=as.factor(d$site)
n.site=length(unique(site))

sex=as.factor(d$sex)
n.sex=length(unique(sex))

cond=as.factor(d$cond)
n.cond=length(unique(cond))

ageGroup=as.factor(d$ageGroup)
n.ageGroup=length(unique(ageGroup))


datalist <- list(y=y, n=n, #outcome
                 
                 ageGroup=ageGroup, n.ageGroup=n.ageGroup,
               
                 site=site, n.site=n.site, #factors
                 sex=sex, n.sex=n.sex,
                 cond=cond, n.cond=n.cond)
datalist                

st="model { 
  
  for (i in 1:n){
    
    y[i]  ~ dbern(y.hat[i])
    
    
    y.hat[i] <- ilogit(
                a + #grand mean
                
                a.ageGroup[ageGroup[i], sex[i], site[i]] + #age and edu groups as controls
               
                #b.dist[sex[i], site[i]] * di[i] +
                 
                a.cond[cond[i]] + #main effects
                a.sex[sex[i]] +
                a.site[site[i]] +
                
                a.cond.sex[cond[i], sex[i]] + #two-way interactions
                a.cond.site[cond[i], site[i]] +
                a.sex.site[sex[i], site[i]] +
                
                a.cond.sex.site[cond[i], sex[i], site[i]] #three-way interaction
                )
                

    
    
    #y.res[i] <- y.hat[i]-y[i]
  }
  
  
##kappa
for (j in 1:n.sex) { for (k in 1:n.site) {
kappa[j,k] ~ dgamma(0.01, 0.01)
}}

#
a ~ dnorm (0, tau.a)
tau.a <- pow(sigma.a, -2)
sigma.a <- 2


#
for (j in 1:n.ageGroup) { for (k in 1:n.sex){ for (l in 1:n.site){
a.ageGroup[j,k,l] ~  dnorm (0, tau.a.ageGroup)
}}}
tau.a.ageGroup <- pow(sigma.a.ageGroup, -2)
sigma.a.ageGroup <- 2

#
for (j in 1:n.sex) { for (k in 1:n.site) { #by sex, by site 
b.dist[j, k] ~ dnorm (0, tau.b.dist)
}}
tau.b.dist <- pow(sigma.b.dist ,-2)
sigma.b.dist <- 2

#                
for (j in 1:n.cond){
a.cond[j] ~  dnorm (0, tau.a.cond)
}
tau.a.cond <- pow(sigma.a.cond, -2)
sigma.a.cond <- 2

#
for (j in 1:n.sex){
a.sex[j] ~  dnorm (0, tau.a.sex)
}
tau.a.sex <- pow(sigma.a.sex, -2)
sigma.a.sex <- 2


#
for (j in 1:n.site){
a.site[j] ~  dnorm (0, tau.a.site)
}
tau.a.site <- pow(sigma.a.site, -2)
sigma.a.site <- 2

#                
for (j in 1:n.cond) { for (k in 1:n.sex) {
a.cond.sex[j,k]  ~ dnorm (0, tau.a.cond.sex)
}}
tau.a.cond.sex <- pow(sigma.a.cond.sex, -2)
sigma.a.cond.sex <- 2

#
for (j in 1:n.cond) { for (k in 1:n.site) {
a.cond.site[j,k]  ~ dnorm (0, tau.a.cond.site)
}}
tau.a.cond.site <- pow(sigma.a.cond.site, -2)
sigma.a.cond.site <- 2


#
for (j in 1:n.sex) { for (k in 1:n.site) {
a.sex.site[j,k]  ~ dnorm (0, tau.a.sex.site)
}}
tau.a.sex.site <- pow(sigma.a.sex.site, -2)
sigma.a.sex.site <- 2
                
#
for (j in 1:n.cond) { for (k in 1:n.sex) { for (l in 1:n.site) {
a.cond.sex.site[j,k,l]  ~ dnorm (0, tau.a.cond.sex.site)
}}}
tau.a.cond.sex.site <- pow(sigma.a.cond.sex.site, -2)
sigma.a.cond.sex.site <- 2


####refer to Kruschke, John, DBDA, p. 585 for the rationale

#compute cell means
for (j in 1:n.cond) { 
for (k in 1:n.sex) { 
for (l in 1:n.site) {
for (m in 1:n.ageGroup) {


mu[j,k,l,m] <- a + 
a.cond[j] + a.sex[k] + a.site[l] +
a.cond.sex[j,k] + a.cond.site[j,l] + a.sex.site[k,l] +
a.cond.sex.site[j,k,l] +
a.ageGroup[m,k,l] 
}}}}

#
b0 <- ilogit(mean(mu[ , , , ]))

#
for (j in 1:n.cond){
b.cond[j] <- ilogit(mean(mu[j, , , ])) - b0
}

for (j in 1:n.sex){
b.sex[j] <-  ilogit(mean(mu[ ,j, , ])) - b0
}

for (j in 1:n.site){
b.site[j] <- ilogit(mean(mu[ , ,j, ])) - b0
}

#
for (j in 1:n.cond){ for (k in 1:n.sex){
b.cond.sex[j,k]  <- ilogit(mean(mu[j,k, , ])) - (b0 + b.cond[j] + b.sex[k])
}}

for (j in 1:n.cond){ for (k in 1:n.site){
b.cond.site[j,k] <- ilogit(mean(mu[j, ,k, ])) - (b0 + b.cond[j] + b.site[k])
}}

for (j in 1:n.sex) { for (k in 1:n.site){
b.sex.site[j,k] <- ilogit(mean(mu[ ,j,k, ])) - (b0 + b.sex[j] + b.site[k])
}}

for (j in 1:n.cond) { 
for (k in 1:n.sex) { 
for (l in 1:n.site) {
b.cond.sex.site[j,k,l] <- ilogit(mean(mu[j,k,l, ])) - 
(b0 + 
b.cond[j] + 
b.sex [k] + 
b.site[l] + 
b.cond.sex [j,k] + 
b.cond.site[j,l] + 
b.sex.site [k,l])
}}}

mainEffect <- ilogit(mean(mu[2, , , ])) - ilogit(mean(mu[1, , , ])) 

Bruf <- ilogit(mean(mu[2,1,1, ])) - ilogit(mean(mu[1,1,1, ]))
Parf <- ilogit(mean(mu[2,1,2, ])) - ilogit(mean(mu[1,1,2, ]))
Vief <- ilogit(mean(mu[2,1,3, ])) - ilogit(mean(mu[1,1,3, ]))
Brum <- ilogit(mean(mu[2,2,1, ])) - ilogit(mean(mu[1,2,1, ]))
Parm <- ilogit(mean(mu[2,2,2, ])) - ilogit(mean(mu[1,2,2, ]))
Viem <- ilogit(mean(mu[2,2,3, ])) - ilogit(mean(mu[1,2,3, ]))


Brufm <- (Bruf+Brum)/2
Parfm <- (Parf+Parm)/2
Viefm <- (Vief+Viem)/2

BruParVief <- (Bruf+Parf+Vief)/3
BruParViem <- (Brum+Parm+Viem)/3

}"

#save model
writeLines(st, con="JagsModel")

MyParameters <- c(
  #main effect
  "mainEffect" ,
  #simple effects within site and sex groups
  "Bruf", 
  "Parf", 
  "Vief", 
  "Brum", 
  "Parm", 
  "Viem",
  #average of simple effects within sex between site
  "BruParVief",
  "BruParViem",
  #average of simple effects between sex within site
  "Brufm", 
  "Parfm", 
  "Viefm",
  
  
  #predictors  
  "b0", 
    
    "b.cond",
    "b.sex",
    "b.site",
    
    "b.cond.sex",
    "b.cond.site",
    "b.sex.site",
    
    "b.cond.sex.site",
    
    #"mu",
    
    "a", 
    
    "a.cond",
    "a.sex",
    "a.site",
    
    "a.cond.sex",
    "a.cond.site",
    "a.sex.site",
    
    "a.cond.sex.site",

    "kappa"
        
)


JagsOutput <- run.jags(method="parallel",
                       model="JagsModel",
                       monitor=MyParameters, 
                       data=datalist,
                       n.chains=3,
                       sample=10000,
                       thin=1,
                       summarise=F,
                       plots=F)


#extend.jags(JagsOutput, sample=2000, add.monitor = "g.hijab", "g.hijab.sex")

codaSamples <-  as.mcmc.list(JagsOutput)

#diagMCMC(codaObject = codaSamples, parName = "b.cond[1]" )
#diagMCMC(codaObject = codaSamples, parName = "a.cond[1]" )
#diagMCMC(codaObject = codaSamples, parName = "Brum" )
#diagMCMC(codaObject = codaSamples, parName = "Parf" )
#diagMCMC(codaObject = codaSamples, parName = "Parm" )
#diagMCMC(codaObject = codaSamples, parName = "Vief" )
#diagMCMC(codaObject = codaSamples, parName = "Viem" )

codaMat <- as.matrix(codaSamples)
head(codaMat)

#all parameters
q1 <- data.frame(t(apply(codaMat, 2, quantile, probs=c(0.025, 0.05, 0.25, 0.50, 0.75, 0.95, 0.975))))
round(q1, digits=2)

write.csv(round(q1, digits=3), "CPInoSteps.csv")

q1 <- q1*100 #express output as percentual points

labels1 <- c(
  
  "mainEffect",
  #simple effects within site and sex groups
  "Bruf", 
  "Parf", 
  "Vief", 
  "Brum", 
  "Parm", 
  "Viem", 
  
  #average of simple effects within site groups
  "Brufm", 
  "Parfm", 
  "Viefm", 
  
  #average of simple effects within sex groups
  "BruParVief", 
  "BruParViem"#, 
  
  #difference in simple effects between sex groups within sites
  #"Bruf.Brum", 
  #"Parf.Parm", 
  #"Vief.Viem" 
  )

t1 <- q1[labels1, ]
t1$rown <- nrow(t1):1

par(mar=c(5, 20, 4, 10), las=1) 
plot(t1$X50.,t1$rown, pch=20, cex=2,
     xlim=c(min(t1$X2.5., t1$X97.5.), 
            max(t1$X2.5., t1$X97.5.)),
     yaxt="n", xlab="difference in %", ylab="",
     main="failure to move", cex.main=2,
     
     col=c("darkgray",
           rep("black",6),
           rep("darkgray", 3),
           rep("black", 2) ))
segments(t1$X2.5.,t1$rown, t1$X97.5.,t1$rown,
         col=c("darkgray",
               rep("black",6),
               rep("darkgray", 3),
               rep("black", 2) ))
segments(t1$X5.,t1$rown, t1$X95.,t1$rown, lwd=3,
         col=c("darkgray",
               rep("black",6),
               rep("darkgray", 3),
               rep("black", 2) ))

abline(v=0, lty=2)
mtext(labels1, side=2, at=t1$rown, cex=2, line=1, 
      col=c("darkgray",
            rep("black",6),
            rep("darkgray", 3),
            rep("black", 2) ) )

mtext(sampleSize, side=4, at=t1$rown, cex=1.5, line=0.5)

mtext(c("simple effects\nwithin sex\nand site", 
        "average of\nsimple effects\nwithin site",
        "average of\nsimple effects\nwithin sex"), 
         side=2, at=c(8.5,4,1.5), cex=1, line=12,
      col=c("black","darkgray", "black"))
